# Supplementary material for: From soils to lake: interplay between hydrology and local environmental settings drives species selection across a karst landscape
Source: Front Microbiol. 2026 May 13;17:1813326. doi: 10.3389/fmicb.2026.1813326 (PMC13212123; doi:10.3389/fmicb.2026.1813326)
Supplement: Supplementary file 2 [file Data_Sheet_2.XLSX]

## Sheet: Cover sheet
List of Supplementary Tables
Supplementary Table S1	Metadata of water samples
Supplementary Table S2	Metadata of soil and sediment samples
Supplementary Table S3	Bray-Curtis dissimilarity distance matrix of samples (including replicates)
Supplementary Table S4(A)	List of contaminants detected in negative controls
Supplementary Table S4(B)	List of contaminants detected in mock community samples
Supplementary Table S5	Permutational multivariate analysis of variance
Supplementary Table S6	Taxonomic composition of samples, phylum level (%)
Supplementary Table S7	Distribution of ASVs within the core and main network
Supplementary Table S8	Results of FAPROTAX analysis

## Sheet: Supplementary_Table_S1
Supplementary Table 1: Metadata of water samples
SampleID	sample ID
Sampling Date	date of sample collection
Site	place of sample collection
Site Description	description of the site
Latitude	latitude
Longitude	longitude
Bacterial_Abundance (mL-1)	Bacterial abundance per mL as mesaured by Flow Cytometer
Conductivity (µS/cm)	conductivity of the water sample in µS/cm
Alkalinity (mmol/L)	Alkalinity in mmol/L
Temperature (˚C)	Water temperature in ˚C
pH	pH of the sample
Ca (mg/L)	Calcium ion in mg/L
Cl (mg/L)	Chloride ion in mg/L
DOC (mg/L)	Dissolved Organic Carbon in mg/L
DN (mg/L)	Dissolved nitrogen in mg/L
Mg (mg/L)	Magnesium ion in mg/L
NO3 (mg/L)	Nitrate ion in mg/L
Na (mg/L)	Sodium ion in mg/L
K (mg/L)	Potassium ion in mg/L
RP (µg/L)	Reactive Phosphorus in µg/L
RRP (µg/L)	Dissolved Reactive Phosphorus in µg/L
SO4 (mg/L)	Sulphate ion in mg/L
F (mg/L)	Fluoride ion in mg/L
SampleID	SamplingDate	Site	Site Description	Latitude	Longitude	Bacterial_Abundance (mL-1)	Conductivity (µS/cm)	Alkalinity (mmol/L)	Temperature (˚C)	pH	Ca (mg/L)	Cl (mg/L)	DOC (mg/L)	DN (mg/L)	Mg (mg/L)	NO3 (mg/L)	Na (mg/L)	K (mg/L)	RP (µg/L)	RRP (µg/L)	SO4 (mg/L)	F (mg/L)
B10	2020-09-05	cave pool	Switzerland: Canton of Bern, Habkern, Senkloch cave	46.75	7.86	323000	118.7	1191.94	6	7.85	24.01	0.13	6.78	0.26	0.59	0.09	0.13	0.11	3	1.4	0.81	0.01
B11	2020-09-08	surface pool	Switzerland: Canton of Bern, Habkern, Seefeld	46.7598	7.8338	866000	9.6	13.23	18.3	4.75	0.95	0.09	9.18	0.31	0.15	0	0.06	0.04	3	0.8	0.03	0
B116	2019-04-08	lake hypolimnion	Switzerland: Canton of Bern, Lake Thun	46.6833	7.7167	822000	276	2025.57	5.5	7.88	46.01	1.74	0.67	0.51	4.52	0.36	0.55	1.65	1.4	0.4	37.07	0.06
B117	2019-04-08	lake epilimnion	Switzerland: Canton of Bern, Lake Thun	46.6833	7.7167	248000	298	2157.86	7.5	7.9	57.09	1.79	0.63	0.55	5.33	0.41	0.59	1.8	1	0.3	42.21	0.07
B118	2019-11-11	surface stream	Switzerland: Canton of Bern, Habkern, Chromatte	46.7432	7.83229	262000	276	2790.82	2	8.05	86.23	0.21	1.1	0.35	6.07	0.24	0.41	2.35	1	1.7	7.4	0.03
B119	2019-11-11	surface pool	Switzerland: Canton of Bern, Habkern, Trobach	46.762	7.8673	366000	244	2430.8	2	7.73	53.24	0.2	2.87	0.26	0.95	0.1	0.1	0.57	3.5	0.8	4.56	0.02
B12	2020-09-09	surface stream	Switzerland: Canton of Bern, Habkern, Senkloch	46.7562	7.8571	402000	174.8	1762.36	10.7	7.95	36.26	0.19	5.14	0.22	0.6	0.07	0.1	0.12	2.5	0.7	0.5	0.01
B120	2019-11-11	surface stream	Switzerland: Canton of Bern, Habkern, Trobach	46.7618	7.8685	238000	297	3168.11	3	8	67.53	0.39	1.15	0.29	3.25	0.18	0.48	1.75	1.4	0.9	5.17	0.03
B121	2019-11-11	surface stream	Switzerland: Canton of Bern, Habkern, Lombach stream	46.7155	7.8543	285000	349	3335.9	3	8.25	70.29	1.61	2.55	0.44	4.57	0.18	0.98	3.53	1.8	0.6	17.83	0.03
B122	2019-11-11	cave stream	Switzerland: Canton of Bern, Beatenberg, Beatus cave	46.6837	7.7819	148000	371	3473.37	8	8.33	81.21	7.15	1.76	2.28	2.68	2.23	1.16	4.81	24.3	23.5	7.57	0.03
B123	2019-11-11	cave pool	Switzerland: Canton of Bern, Unterseen, Gelbenbrunnen	46.6835	7.8048	680000	215	2120.53	8	7.97	38.07	1.09	3.05	0.45	1.77	0.29	0.02	0.93	3.8	1.9	4	0.02
B124	2020-02-20	cave stream	Switzerland: Canton of Bern, Beatenberg, Baerenshacht cave	46.71	7.81	200000	220	2193.91	8	7.82	40.52	0.73	2.04	0.49	2.55	0.35	0.22	0.71	6	2.6	5.12	0.02
B125	2020-02-21	cave stream	Switzerland: Canton of Bern, Beatenberg, Baerenshacht cave	46.71	7.81	210000	224	2190.72	7.5	7.78	40.26	0.28	2.23	0.46	2.71	0.29	0.17	0.92	7.8	3	6.35	0.03
B126	2020-02-20	cave pool	Switzerland: Canton of Bern, Unterseen, Gelbenbrunnen	46.6835	7.8048		249	2578.86	7	7.81	56.175	2.54	2.56	0.67	3.6971	0.89	0.253548	1.843		4.9	6.76	0.04
B127	2019-05-03	lake epilimnion	Austria: upper Austria, Salzkammergut, Lake Attersee	47.8667	13.5333	1.20991e+06	272	2638.93	8.8	8.116	41.111	5.67	1.26	0.63	7.5937	0.45	0.742	4.058	1.4	0.8	4.81	0.04
B128	2019-05-03	lake hypolimnion	Austria: upper Austria, Salzkammergut, Lake Attersee	47.8667	13.5333	1.17362e+06	282	2680	4.6	7.97	42.3	6.2	1.37	0.7	7.8	0.47	0.8	4.3	1.5	0.7	5.2	0.04
B129	2019-04-15	lake epilimnion	Switzerland: Canton of Zurich, Lake Greifensee	47.3667	8.7	7.33699e+06	478	3504	8.6	8.2	49.7	37.6	3.85	1.8	13.9	1.48	3.4	23.5	20.7	7.7	15	0.04
B13	2020-09-10	surface stream	Switzerland: Canton of Bern, Beatenberg	46.6837	7.78192	90800	354	3429.77	9	7.82	63.77	5.71	1.11	1	3.21	1.18	0.57	2.99	16.1	15.3	5.8	0.03
B130	2019-04-15	lake hypolimnion	Switzerland: Canton of Ticino, Lake Lugano	45.9833	8.9667	3.02544e+06	251	2259.84	8.7	8.033	32.7362	3.49	1.43	0.38	8.7149	0.18	0.933	3.017	4.2	0.8	11.5328	0.08
B131	2019-04-15	lake hypolimnion	Switzerland: Canton of Ticino, Lake Lugano	45.9833	8.9667	1.09821e+06	251	2281	5.9	7.8	34.6	3.5	1.2	0.5	8.7	0.28	0.9	2.9	13.6	10.5	11.9	0.09
B132	2019-04-08	lake epilimnion	Czechia: Karlovy Vary, Svatava and Habartov, Lake Medard	50.1667	12.5833	1.35273e+06	1317		5.7	7.5	91.9	26			43.6	1.6					470
B133	2019-04-08	lake hypolimnion	Czechia: Karlovy Vary, Svatava and Habartov, Lake Medard	50.1667	12.5833	1291080	1319		4.7	7.5	91.8	27			43.4	1.6					480
B134	2019-04-09	lake epilimnion	Italy: Piedmont and Lombardy, Lake Maggiore	45.9667	8.65	2.48076e+06	167.2	795	8.9	7.6	23.7	3.2	0.81	0.7	3.3	0.58	1.2	3	2.8	0.9	30.6	0.07
B135	2019-04-09	lake hypolimnion	Italy: Piedmont and Lombardy, Lake Maggiore	45.9667	8.65	751247	171.8	847	6.8	7.4	24.5	3.1	0.74	0.8	3.4	0.66	1.2	2.9	20.5	18.5	32.5	0.07
B136	2019-04-16	lake epilimnion	Czechia: Usti nad Labem, Lake Milada	50.6333	13.9333	2.53513e+06	1259		8.2	8.3	33.6	61			42.6	0.05				0.5	295
B137	2019-04-16	lake hypolimnion	Czechia: Usti nad Labem, Lake Milada	50.6333	13.9333	2.6603e+06	1262		6.2	8.1	33.3	61			41.8	0.26				0.5	295
B138	2019-05-02	lake epilimnion	Austria: upper Austria, Salzkammergut, Lake Mondsee	47.8167	13.3667	2.48961e+06	337	3271	10	8.32	51.5	10.6	1.98	0.6	8.9	0.32	1.1	7.5	2.8	0.5	4.4	0.04
B139	2019-05-02	lake hypolimnion	Austria: upper Austria, Salzkammergut, Lake Mondsee	47.8167	13.3667	1.84936e+06	355	3255	4.6	8.04	53.2	10.9	1.76	0.6	8.6	0.39	1.1	7.6	2.7	0.8	4.3	0.04
B14	2020-09-10	cave stream	Switzerland: Canton of Bern, Beatenberg, Beatus cave	46.6837	7.7819	127000	343	3493.04	13	8.46	65.38	4.34	1.12	0.94	3.07	1.11	0.64	2.65	12.4	11.6	6.61	0.03
B140	2019-05-03	lake epilimnion	Czechia: Usti nad labem, Lake Most	50.5167	13.6167	2.04821e+06	618	1755	11.2	7.9	57.7	25.8	3.62	1	26	0.66	8.3	44.7	3.1	0.4	205.8	0.47
B141	2019-05-03	lake hypolimnion	Czechia: Usti nad labem, Lake Most	50.5167	13.6167	2.15856e+06	624	1715	4.5	7.9	55.9	26.7	3.45	1.1	25.1	0.73	7.9	43.5	2.9	0.7	210.5	0.61
B142	2019-11-11	lake epilimnion	Switzerland: Canton of Bern, Lake Thun	46.6833	7.7167	146000	276	2025.57	11.9	7.88	46.01	1.74	0.67	0.51	4.52	0.36	0.55	1.65	1.4	0.4	37.07	0.06
B143	2019-11-11	lake hypolimnion	Switzerland: Canton of Bern, Lake Thun	46.6833	7.7167	814000	298	2157.86	5.4	7.9	57.09	1.79	0.63	0.6	5.33	0.41	0.59	1.8	1	0.3	42.21	0.07
B144	2019-05-03	lake epilimnion	Austria: upper Austria, Salzkammergut, Lake Traunsee	47.8667	13.8	1.81201e+06	264	2417	8.3	8.03	41	8.3	1.81	0.6	5.8	0.44	0.5	4.3	1.7	0.8	5.2	0.03
B145	2019-05-03	lake hypolimnion	Austria: upper Austria, Salzkammergut, Lake Traunsee	47.8667	13.8	1.73188e+06	278	2473	5.1	7.95	49.5	10.8	1.75	0.7	7	0.5	0.6	5.5	3	1.6	5.3	0.03
B146	2019-04-15	lake epilimnion	Switzerland: Canton of Zurich, Lake Zurich	47.3	8.5667	3.96309e+06	279	2440	6.7	8	44	6.2	1.6	0.7	5.5	0.48	0.9	4.5	7.9	1	13.9	0.06
B147	2019-04-15	lake hypolimnion	Switzerland: Canton of Zurich, Lake Zurich	47.3	8.5667	1.49923e+06	286	2508	4.7	7.8	49.4	5.6	1.37	0.7	5.5	0.54	0.9	4.4	24.4	20.6	13.3	0.06
B148	2022-09-21	cave pool	Switzerland: Canton of Bern, Unterseen, Gelbenbrunnen	46.6836	7.80483	40400	249	2578.86	8	7.81	56.175	2.54	2.56	0.67	3.6971	0.432	0.253548	1.843	2.4	4.9	6.76	0.04
B149	2022-09-21	cave stream	Switzerland: Canton of Bern, Habkern, Faustloch cave	46.74	7.83	40378.2	159.5	1584.84	8	8.01	33.1816	0.32	1.62	0.45	0.8252	0.36	0.0702703	0.349	2.4	0.6	0.6	0.015748
B15	2020-09-11	cave pool	Switzerland: Canton of Bern, Beatenberg, Baeterich	46.6841	7.8008	387000	214	2162.25	10	7.8	39.78	0.24	1.63	0.31	3.03	0.24	0.13	0.56	2.1	1.1	5.63	0.03
B150	2022-09-21	cave stream	Switzerland: Canton of Bern, Habkern, Aemereschacht cave	46.74	7.84	26367.3	199	1965.91	8.3	8.01	43.9678	0.07	1.69	0.47	0.4966	0.41	0.0288288	0.264	2.9	1.3	1.3	0.015748
B16	2020-09-12	surface stream	Switzerland: Canton of Bern, Habkern, Chromatte	46.7374	7.8332	331000	271	2689.51	10.6	8.19	46.57	0.13	0.47	0.41	5.82	0.38	0.43	2	1.1	0.6	13.32	0.04
B17	2020-09-12	surface stream	Switzerland: Canton of Bern, Habkern, Chromatte	46.7373	7.8349	344000	260	2604.21	10.7	8.25	45.41	0.12	0.54	0.34	5.37	0.33	0.41	1.64	1.2	0.5	12.19	0.03
B18	2020-09-12	surface stream	Switzerland: Canton of Bern, Habkern, Chromatte	46.7388	7.839	381000	265	2633.64	10.5	8.27	46.79	0.15	0.7	0.33	4.63	0.29	0.44	1.77	1.8	0.6	12.11	0.03
B19	2020-09-12	cave pool	Switzerland: Canton of Bern, Beatenberg, Baerenshacht cave	46.71	7.81	52000	326	3269.61	8	7.82	56.99	0.33	0.3	0.28	5.02	0.26	0.34	3.31	1.3	0.8	14.65	0.05
B20	2020-09-12	cave pool	Switzerland: Canton of Bern, Beatenberg, Baerenshacht cave	46.71	7.81	374000	214	2139.95	8	7.7	39.55	0.17	1.42	0.29	2.81	0.24	0.1	0.58	2.3	1.7	5.57	0.03
B21	2020-09-12	cave pool	Switzerland: Canton of Bern, Beatenberg, Baerenshacht cave	46.71	7.81	1450000	192.6	1979	8	7.7	37.92	0.21	4.06	0.39	1.91	0.24	0.11	0.46	3.6	1.2	2.77	0.02
B22	2020-09-14	river	Switzerland: Canton of Bern, Thun, Aare river	46.7567	7.6324	765000	216	1669.71	19.2	8.24	36.86	0.95	0.5	0.31	3.99	0.26	0.45	1.16	1	0.5	28.4	0.07
B23	2020-09-14	river	Switzerland: Canton of Bern, Kander river	46.7151	7.6359	191000	380	2536.34	12.5	8.13	61.22	2.21	0.26	0.76	8.91	0.84	0.44	2.25	1.2	0.8	75.21	0.09
B24	2020-09-14	river	Switzerland: Canton of Bern, Brienz, Aare river	46.7456	8.0922	240000	99.5	732.09	11.3	7.76	16.65	0.52	0.04	0.21	1.53	0.18	0.48	0.76	1.3	1.2	10.25	0.08
B25	2020-09-14	river	Switzerland: Canton of Bern, Interlaken, Aare river	46.6817	7.8475	882000	143.3	1188.02	19.8	7.99	24.66	0.55	0.21	0.22	2.15	0.18	0.43	0.73	0.7	0.6	12.05	0.07
B26	2021-09-09	cave stream	Switzerland: Canton of Bern, Habkern, Frustration cave	46.75	7.85	133000	152.8	1583.76	10	7.79	31.12	0.11	3	0.37	0.59	0.3	0.07	0.1	1.4	1	1.1	0.01
B27	2020-09-14	cave pool	Switzerland: Canton of Bern, Unterseen, Gelbenbrunnen	46.6836	7.80483	1370000	211	1779.73	10.6	7.81	36.81	0.85	2.06	0.43	2.89	0.32	0.35	1.03	6.6	4.4	16.39	0.05
B28	2020-09-15	surface stream	Switzerland: Canton of Bern, Habkern, Senkloch	46.7619	7.8598	251000	244	2550.39	6.1	8.05	49.02	0.13	2.06	0.2	0.77	0.13	0.08	0.09	3.6	2.9	0.55	0.01
B29	2020-09-15	surface stream	Switzerland: Canton of Bern, Habkern, Senkloch	46.7606	7.861	416000	232	2413.12	12.6	8.02	46.95	0.14	2.87	0.18	0.65	0.1	0.07	0.09	4	1.4	0.5	0.01
B30	2020-09-15	surface stream	Switzerland: Canton of Bern, Habkern, Senkloch	46.7572	7.8583	598000	201	2078.95	15.4	8.07	41.36	0.16	3.84	0.19	0.57	0.07	0.09	0.11	4.1	1.8	0.49	0.01
B31	2020-09-15	surface stream	Switzerland: Canton of Bern, Habkern, Senkloch	46.7562	7.8571	632000	193.2	2012.74	15.5	8.12	39.38	0.15	4.07	0.2	0.55	0.06	0.08	0.1	3.54	1.4	0.48	0.01
B32	2020-09-15	surface stream	Switzerland: Canton of Bern, Habkern, Chromatte	46.7416	7.8546	263000	271	2681.7	15.6	8.36	49.47	0.15	1.32	0.23	3.94	0.18	0.44	1.89	1	0.7	13.47	0.03
B33	2020-09-15	cave pool	Switzerland: Canton of Bern, Unterseen	46.6824	7.813	290000	423	3859	10.4	7.54	71.54	12.97	3.03	0.74	3.37	0.74	0.95	8.85	4.4	3.6	12.78	0.03
B34	2020-09-17	cave pool	Switzerland: Canton of Bern, Habkern, Kaltbach cave	46.74	7.84	485000	193	1920.96	10.5	7.76	38.96	0.26	3.97	0.69	0.6	0.76	0.24	0.15	7.4	6.3	1.77	0.02
B35	2020-09-17	cave stream	Switzerland: Canton of Bern, Habkern, Kaltbach cave	46.74	7.84	154000	249	2562.42	10.5	7.94	48.7	0.31	2.35	0.56	0.68	0.54	0.16	0.16	3.8	3.6	1.32	0.01
B36	2020-09-17	cave stream	Switzerland: Canton of Bern, Habkern, Aemereschacht cave	46.74	7.84	79700	216	2128.25	8.3	7.94	42.18	0.19	1.41	0.31	1.19	0.25	0.12	0.27	2.1	1.1	4.72	0.01
B37	2020-09-17	surface stream	Switzerland: Canton of Bern, Habkern, Chromatte	46.7423	7.8383	71100	303	2957.7	13.5	7.92	49.29	0.14	0.26	0.27	7.23	0.26	0.46	2.46	0.9	0.9	15.86	0.04
B38	2020-09-17	surface stream	Switzerland: Canton of Bern, Habkern, Chromatte	46.7373	7.8349	334000	261	2671.69	14.9	8.28	46.36	0.14	0.53	0.37	5.55	0.33	0.42	1.73	1.4	1.6	12.54	0.03
B39	2020-09-17	cave stream	Switzerland: Canton of Bern, Habkern, Faustloch cave	46.74	7.83	63600	161.9	1653.05	10	7.92	33.01	0.12	1.32	0.34	0.71	0.29	0.05	0.08	2	1.5	1.48	0
B40	2020-09-17	surface stream	Switzerland: Canton of Bern, Habkern, Senkloch	46.7456	7.85624	2730000	204	2125.63	17.3	8.29	41.66	0.45	8.65	0.31	1.07	0	0.81	0.45	4	1	3.18	0.02
B41	2020-09-17	surface stream	Switzerland: Canton of Bern, Habkern, Chromatte	46.7381	7.84487	297000	271	2585.02	16.4	8.2	43.6	0.16	0.81	0.13	5.76	0.08	0.59	3.04	1.2	0.8	14.26	0.04
B42	2020-09-18	cave pool	Switzerland: Canton of Bern, Habkern, Frustration cave	46.75	7.85	177000	172.3	1653.43	7	7.96	33.52	0.15	1.83	0.47	1.07	0.43	0.11	0.12	1.5	1.6	4.2	0.01
B43	2021-09-09	cave pool	Switzerland: Canton of Bern, Habkern, Frustration cave	46.75	7.85	779000	126.7	1256.33	7	7.79	26.32	0.15	9.31	0.49	0.85	0.15	0.12	0.09	2.7	1.1	2.17	0.01
B44	2020-09-18	cave pool	Switzerland: Canton of Bern, Habkern, Frustration cave	46.75	7.85	34200	240	2215.45	7	7.97	40.7	0.17	1.32	0.49	4.18	0.19	0.35	1.04	1.2	1.4	14.42	0.02
B45	2020-09-19	surface stream	Switzerland: Canton of Bern, Habkern, Traubach stream	46.7709	7.87671	201000	203	1963.27	11.4	7.99	38.54	0.23	1.29	0.31	1.35	0.3	0.19	0.23	2	1.9	5.53	0
B46	2020-09-19	surface stream	Switzerland: Canton of Bern, Habkern, Traubach stream	46.7698	7.88327	479000	293	3119.11	13.8	8.23	56.4	0.19	2.27	0.25	2.85	0.13	0.47	0.8	4	2.5	3.03	0.03
B47	2020-09-19	surface stream	Switzerland: Canton of Bern, Habkern, Traubach stream	46.7637	7.87107	332000	316	3263.41	13.6	8.11	57.83	0.79	1.09	0.14	4.39	0.07	0.64	2.5	2.6	2.2	7.83	0.03
B48	2020-09-19	surface stream	Switzerland: Canton of Bern, Habkern, Traubach stream	46.7656	7.87345	409000	311	3166.33	12.2	8.05	53.33	0.82	1.38	0.27	5.23	0.17	0.5	4.61	1.4	1.1	9.3	0.03
B49	2020-09-19	surface stream	Switzerland: Canton of Bern, Habkern, Traubach stream	46.7659	7.87354	314000	276	2822.31	13.7	8.14	50.1	0.35	0.89	0.19	3.71	0.16	0.43	2.39	1.2	1.1	6.76	0.03
B5	2021-09-11	cave stream	Switzerland: Canton of Bern, Beatenberg, Beatus cave	46.6837	7.78192	1.68509e+07	348	3542.16	8	8.39	67.8708	4.01	1.06	1.13	3.4935	1.07	0.808	2.14923	21.3	17.3	9.2757	0.03
B50	2020-09-19	surface stream	Switzerland: Canton of Bern, Habkern, Traubach stream	46.7692	7.8834	393000	260	2711.09	13.1	8.23	47.59	0.51	1.06	0.13	4.37	0.07	0.54	2.2	1.3	0.2	8.87	0.03
B51	2020-09-19	cave stream	Switzerland: Canton of Bern, Habkern, K2 cave	46.68	7.87	51300	148.5	1482.41	7	7.79	28.84	0.1	0.34	0.31	1.31	0.29	0.09	0.05	5	1.8	4.59	0.01
B52	2020-09-19	cave pool	Switzerland: Canton of Bern, Habkern, K2 cave	46.77	7.87	182000	218	2042.27	7	7.96	41.18	0.17	2.03	0.32	2.12	0.26	0.21	0.3	2.2	1.1	10.74	0.02
B53	2020-09-20	surface pool	Switzerland: Canton of Bern, Habkern, Traubach pool	46.7621	7.86736	2100000	243	1452.66	11.2	8.39	41.85	0.19	5.13	0.25	3.15	0.04	0.55	0.42	2.9	0.3	52.38	0.04
B54	2020-09-20	surface stream	Switzerland: Canton of Bern, Habkern, Traubach stream	46.7618	7.8686	428000	330	3463.5	12.6	8.1	60.13	0.37	1	0.13	4	0.04	0.7	2.17	8.4	6.3	6.46	0.03
B55	2020-09-20	surface stream	Switzerland: Canton of Bern, Habkern, Traubach stream	46.7584	7.86677	160000	310	2821.13	13	8.22	53.12	0.55	0.76	0.18	5.06	0.15	0.67	3.36	1.3	0.8	25.79	0.03
B56	2020-09-20	surface stream	Switzerland: Canton of Bern, Habkern, Traubach stream	46.7519	7.86043	255000	307	3030.3	12.9	8.16	53.83	0.53	1.03	0.18	4.18	0.12	0.59	2.88	1.47	0.6	14.3	0.03
B57	2020-09-20	surface stream	Switzerland: Canton of Bern, Habkern, Traubach stream	46.737	7.86201	186000	305	2970.61	14.7	8.23	53.32	0.36	1.45	0.22	4.15	0.16	0.74	4.26	2.16	1.3	15.18	0.03
B58	2020-09-20	surface stream	Switzerland: Canton of Bern, Habkern, Traubach stream	46.7307	7.86621	169000	328	3128.62	16.3	8.21	59.55	0.81	1.21	0.32	3.81	0.24	1.21	2.66	10.31	8.4	19.66	0.02
B59	2020-09-20	surface stream	Switzerland: Canton of Bern, Habkern, Traubach stream	46.7303	7.86644	211000	303	2925.2	14.8	8.24	53.42	0.84	1.25	0.22	4.15	0.14	0.83	3.73	2.9	2	16.92	0.04
B60	2020-09-21	surface stream	Switzerland: Canton of Bern, Habkern, Lombach stream	46.723	7.86948	304000	337	3017.81	13.5	8.19	57.91	0.82	1.87	0.22	5.34	0.13	0.97	4.5	1.1	0.6	33.7	0.05
B61	2020-09-21	surface stream	Switzerland: Canton of Bern, Habkern, Traubach stream	46.7237	7.8669	171000	340	3016.23	13.5	8.19	56.52	1.63	1.31	0.28	5.38	0.2	0.98	4.86	2.6	2	28.19	0.04
B62	2020-09-21	surface stream	Switzerland: Canton of Bern, Habkern, Lombach stream	46.7156	7.85431	206000	363	3156.78	13.8	8.29	60.5	2.54	1.25	0.23	6.51	0.17	1.11	6.29	1	0.5	40	0.04
B63	2020-09-21	surface stream	Switzerland: Canton of Bern, Habkern, Lombach stream	46.6915	7.83268	265000	344	2937.98	15.8	8.33	57.05	2.62	1.29	0.24	6.1	0.16	1.09	6.29	1.2	0.9	39.46	0.04
B64	2020-09-21	surface stream	Switzerland: Canton of Bern, Habkern, Lombach stream	46.6803	7.81685	270000	343	2884.43	17.7	8.34	55.59	2.8	1.33	0.25	6.02	0.17	1.08	6.42	0.8	0.7	39.73	0.04
B65	2020-09-21	surface pool	Switzerland: Canton of Bern, Habkern, Seefeld	46.7604	7.83577	1600000	48.7	430.58	11.7	7.29	10	0.37	6.15	0.99	0.33	0.15	0.37	0.1	3.3	0.4	0.75	0
B66	2020-09-23	surface stream	Switzerland: Canton of Bern, Beatenberg, Groenbach stream	46.75	7.80438	490000	475	2018.31	13.3	8.09	53.28	0.26	0.56	0.75	23.58	0.79	1.18	7.3	0.9	0.3	157.05	0.06
B67	2020-09-23	surface stream	Switzerland: Canton of Bern, Beatenberg, Groenbach stream	46.7457	7.8016	345000	382	3140.68	13.5	8.25	52.19	0.5	0.87	0.24	14.12	0.2	0.54	7.05	1.5	0.6	60.32	0.09
B68	2020-09-23	surface stream	Switzerland: Canton of Bern, Beatenberg, Groenbach stream	46.7395	7.8022	223000	240	2413.92	9.8	8.17	41.66	0.15	1.09	0.26	5.03	0.16	0.08	0.34	2.8	1.8	5.41	0.04
B69	2020-09-23	surface stream	Switzerland: Canton of Bern, Beatenberg, Groenbach stream	46.7354	7.79395	514000	306	3153.81	13.1	8.29	53.01	0.4	2.11	0.32	5.66	0.19	0.44	3.17	2.2	1	9.3	0.09
B70	2020-09-23	surface stream	Switzerland: Canton of Bern, Beatenberg, Groenbach stream	46.7288	7.78824	310000	264	2574.17	12.9	8.33	45.19	0.45	0.92	0.43	5.36	0.37	0.26	0.87	3.2	1.6	9.67	0.03
B71	2020-09-23	surface stream	Switzerland: Canton of Bern, Beatenberg, Groenbach stream	46.7222	7.77857	730000	234	2257.58	14.6	8.18	39.57	0.4	1.45	0.33	4.77	0.17	0.37	0.77	14.7	10.8	8.61	0.04
B72	2020-09-23	surface stream	Switzerland: Canton of Bern, Beatenberg, Groenbach stream	46.7164	7.76776	135000	264	2648.64	10.7	8.23	46.17	0.29	0.75	0.5	4.99	0.45	0.26	0.71	3.2	2.2	7.26	0.03
B73	2020-09-24	surface stream	Switzerland: Canton of Bern, Beatenberg, Groenbach stream	46.704	7.74983	96700	265	2639.13	9.47	8.18	46.48	0.26	0.67	0.66	4.82	0.58	0.21	0.69	3.1	2.3	6.38	0.02
B74	2020-09-24	surface stream	Switzerland: Canton of Bern, Beatenberg, Groenbach stream	46.6986	7.74173	128000	261	2640.32	8.6	8.2	46.47	0.26	0.64	0.63	5.16	0.58	0.22	0.83	2.1	1.8	9.02	0.04
B75	2020-09-24	surface pool	Switzerland: Canton of Bern, Habkern, Seefeld	46.7603	7.83952	1310000	30.2	275.9	13	6.64	5.86	0.09	7.05	0.23	0.24	0	0.02	0.07	4.8	1.6	0.28	0
B76	2020-09-25	surface stream	Switzerland: Canton of Bern, Beatenberg, Sundbach stream	46.713	7.81515	502000	299	3132.88	9.2	8.17	56.16	0.5	1.93	0.23	2.84	0.13	0.6	1.3	1.6	0.8	3	0.02
B77	2020-09-25	surface stream	Switzerland: Canton of Bern, Beatenberg, Sundbach stream	46.7063	7.80959	246000	297	3207.18	10	8.21	57.88	0.33	1.21	0.28	2.99	0.2	0.44	0.85	2.1	0.5	4.44	0.02
B78	2020-09-25	surface stream	Switzerland: Canton of Bern, Beatenberg, Sundbach stream	46.6868	7.79657	469000	303	2764.25	12.3	8.26	50.62	5.62	1.58	0.39	4.45	0.29	0.85	4.5	1.5	1.5	12.56	0.02
B79	2020-09-25	cave stream	Switzerland: Canton of Bern, Habkern, Senkloch cave	46.75	7.86	1770000	93.4	930.49	7	7.71	19.97	0.19	6.12	0.35	0.54	0.15	0.11	0.06	3.9	1.6	0.9	0
B80	2020-09-25	cave stream	Switzerland: Canton of Bern, Habkern, Senkloch cave	46.75	7.86	860000	90.3	852.49	8	7.65	17.87	0.28	12.18	0.47	0.31	0.09	0.11	0.07	7	1.4	0.6	0
B81	2020-09-25	cave stream	Switzerland: Canton of Bern, Habkern, Senkloch cave	46.75	7.86	192000	213	2222.96	8	8.07	42.47	0.16	2.35	0.24	0.94	0.16	0.08	0.22	1.3	0.9	1.12	0.01
B82	2020-09-26	surface pool	Switzerland: Canton of Bern, Habkern, Traubach pool	46.7621	7.86736	1550000	153.5	971.79	2.7	7.71	27.38	0.19	2.23	0.36	1.53	0.24	0.32	0.13	2.1	0.8	27.87	0.02
B83	2020-09-26	surface stream	Switzerland: Canton of Bern, Habkern, Traubach stream	46.7618	7.8686	1570000	280	2915.91	5.7	8.19	51.73	0.75	2.24	0.23	3.41	0.09	0.76	1.87	20	15.3	6.14	0.02
B84	2020-09-26	surface stream	Switzerland: Canton of Bern, Habkern, Lombach stream	46.7156	7.85431	626000	317	2826.46	8.4	8.26	51.98	1.56	2.2	0.38	4.94	0.26	0.95	4.18	2.4	1	25.88	0.04
B85	2020-09-26	cave stream	Switzerland: Canton of Bern, Beatenberg, Beatus cave	46.6837	7.78192	308000	362	3500.93	9.3	8.4	64.54	5.94	1.04	1.71	3.52	1.3	1.04	4.69	35	33.1	7.22	0.03
B86	2020-09-26	cave pool	Switzerland: Canton of Bern, Unterseen, Gelbenbrunnen	46.6836	7.80483	2180000	190.6	1619.72	11	7.81	32.88	0.98	2.63	0.55	2.47	0.37	0.42	1.12	10.6	7.6	12.8	0.03
FS	2021-09-11	cave stream	Switzerland: Canton of Bern, Beatenberg, Baerenshacht cave	46.75	7.85	2.71754e+07	201	1929.74	8	7.84	41.169	0.16	2.35	0.31	2.4758	0.24	0.103	0.454615	3.2	2.1	5.4684	0.02
K2	2021-09-19	cave stream	Switzerland: Canton of Bern, Habkern, K2 cave	46.77	7.87	1.11236e+08	239	2337.42	8	7.99	50.1708	0.41	5.68	0.96	1.0087	0.82	0.089	0.214615	4.1	1.1	2.6166	0.01
L1	2020-09-07	lake epilimnion	Switzerland: Canton of Bern, Lake Thun	46.6833	7.7167	1350000	212	1600.73	16.98	8.04	34.11	0.77	0.49	0.33	3.69	0.22	0.45	1.1	1.6	0.3	23.94	0.05
L6	2020-09-07	lake hypolimnion	Switzerland: Canton of Bern, Lake Thun	46.6833	7.7167	375000	297	2186.32	5.58	7.92	48.3	1.66	0.61	0.55	5.6	0.48	0.56	1.78	1.7	0.4	45.58	0.06
L8	2020-09-07	lake epilimnion	Switzerland: Canton of Bern, Lake Thun	46.6841	7.8008	1110000	216	1635.9	17.44	8.22	34.69	0.92	0.43	0.33	3.79	0.26	0.45	1.12	0.7	0	27	0.07
L9	2020-09-07	lake epilimnion	Switzerland: Canton of Bern, Lake Thun	46.6841	7.8008	1160000	214	1641.51	17.44	8.1	35.21	0.98	0.58	0.32	3.76	0.27	0.47	1.14	1.3	0.7	26.78	0.08
NGIII	2021-09-11	cave pool	Switzerland: Canton of Bern, Beatenberg, Baerenshacht cave	46.72	7.81	4.60011e+07	178	1727.5	8	7.85	37.4575	0.13	4.59	0.35	1.8677	0.16	0.098	0.393846	7.1	2.8	3.8808	0.02
TC1	2018-11-03	cave pool	Switzerland: Canton of Bern, Habkern, Faustloch cave	46.74	7.83	690000	217	2155.38	7.5	7.61	45.9	0	2.3	0.4	2.99	0.16	0.22	1.1	3.4	0.6	0.16	0.01
TC10	2018-11-05	surface stream	Switzerland: Canton of Bern, Habkern, Trobach	46.7618	7.8685	244000	325	3309.27	4	7.99	67.19	0	1.01	0.25	3.89	0.29	0.79	2.13	2.2	1.5	0.09	0.01
TC11	2018-11-05	cave pool	Switzerland: Canton of Bern, Unterseen, Gelbenbrunnen	46.6836	7.8048	1040000	228	2167.53	8	7.83	44.01	0	3.65	0.52	2.58	0.89	0.31	1.14	4.1	3	0.21	0.01
TC12	2018-06-11	lake epilimnion	Switzerland: Canton of Bern, Lake Thun	46.6833	7.7167	1180000	227	1662.47	14.5	8.07	41.6	0	0.57	0.36	4.14	0.45	0.57	1.24	1	0.6	0.14	0.03
TC13	2018-06-11	lake hypolimnion	Switzerland: Canton of Bern, Lake Thun	46.6833	7.7167	424000	293	2150.2	5.4	7.97	53.32	0	0.55	0.55	5.44	0.95	0.69	1.8	1.1	0.9	0.3	0.03
TC14	2018-06-11	surface stream	Switzerland: Canton of Bern, Habkern, Chromatte	46.7432	7.83229	461000	202	1854.66	12	7.95	36.31	0	1.42	0.18	1.76	0.47	0.22	0.79	1.4	0.6	0.1	0.02
TC15	2018-06-11	cave stream	Switzerland: Canton of Bern, Beatenberg, Beatus cave	46.6837	7.7819	281000	300	2545.37	16	8.11	41.42	0	2.38	1.75	2.06	4.8	0.86	3.34	20.3	16.3	1.64	0.02
TC16	2018-06-11	surface stream	Switzerland: Canton of Bern, Habkern, Trobach	46.7621	7.8673	1920000	47.1	418.52	14	7.22	10.2	0	11.92	0.33	0.2	0.2	0.12	0.12	3.8	1.4	0.02	0.01
TC17	2018-06-11	surface stream	Switzerland: Canton of Bern, Habkern, Trobach	46.7618	7.8685	2400000	237	2216.47	14	7.99	37.52	0	2.83	0.22	2.36	0.35	0.59	1.15	11.5	3.3	0.07	0.02
TC18	2018-06-11	surface stream	Switzerland: Canton of Bern, Habkern, Lombach stream	46.7156	7.8543	1530000	219	1830.37	15	7.89	40.59	0	4.57	0.32	2.03	0.99	0.87	3.32	3.1	0.9	0.14	0.03
TC19	2018-11-05	surface stream	Switzerland: Canton of Bern, Habkern, Chromatte	46.7432	7.83229	663000	275	2773.17	4	7.6	61.09	0	1.75	0.18	2.39	0.24	0.27	0.98	1.5	0.8	0.04	0.01
TC2	2018-06-08	cave pool	Switzerland: Canton of Bern, Beatenberg, Baerenshacht cave	46.71	7.81	316000	140.8	1330.64	8	7.7	26.57	0	1.04	0.24	1.47	0.36	0.15	0.59	2.3	0.4	0.2	0.03
TC20	2018-11-05	cave stream	Switzerland: Canton of Bern, Beatenberg, Beatus cave	46.6837	7.7819	249000	397	3340.15	8	8.27	70.78	0	1.26	3.35	3.54	10.54	1.69	5.93	43.4	42.1	4.36	0.01
TC21	2018-11-03	cave pool	Switzerland: Canton of Bern, Beatenberg, Baerenshacht cave	46.71	7.81	1040000	195.4	2014.51	8	7.6	41.89	0	4.36	0.43	1.96	0.13	0.2	0.5	3.3	0.8	0.14	0.01
TC3	2018-11-05	surface stream	Switzerland: Canton of Bern, Habkern, Lombach stream	46.7156	7.8543	213000	353	3093.83	5	8.17	66.05	0	1.92	0.24	5.85	1.96	1.21	5.85	1.2	0.7	0.07	0.02
TC7	2018-06-08	cave pool	Switzerland: Canton of Bern, Habkern, Faustloch cave	46.74	7.83	134000	166.1	1520.5	7.5	7.71	27.46	0	0.67	0.21	1.77	0.25	0.13	0.57	2.1	0.5	0.16	0.02
TC8	2018-06-11	cave pool	Switzerland: Canton of Bern, Unterseen, Gelbenbrunnen	46.6836	7.8048	185000	174.5	1535.56	12	7.8	27.36	0	0.61	0.23	2.06	0.9	0.22	0.91	2.5	2.1	0.23	0.02
TC9	2018-11-05	surface stream	Switzerland: Canton of Bern, Habkern, Trobach	46.7621	7.8673	2390000	227	1362.04	4	7.54	2.84	0.46	15	0	0.51	0.15	43.37	1.73	2.8	0.8	0.03	0.27
B112	2019-04-07	surface stream	Switzerland: Canton of Bern, Habkern, Trobach	46.7618	7.8686		245	2366.49	2	7.85	43.14	0.43	1.5	0.29	2.61	0.16	0.39	1.49	1.3	0.3	5.97	0.03
B113	2019-04-07	surface stream	Switzerland: Canton of Bern, Habkern, Lombach stream	46.7155	7.8543		267	2455.81	2	7.88	47.81	1.64	2.42	0.34	3.22	0.12	0.76	2.48	3.2	1.1	13.15	0.03
B114	2019-04-08	cave stream	Switzerland: Canton of Bern, Beatenberg, Beatus cave	46.6837	7.7819		287	2573.21	8	8.15	56.66	5.62	2.51	1.42	1.77	1.32	0.71	3.28	11.5	9.3	5.15	0.02
B115	2019-04-08	cave pool	Switzerland: Canton of Bern, Unterseen, Gelbenbrunnen	46.6835	7.8048		196.7	1863.02	8	7.93	37.72	0.79	2.42	0.44	1.78	0.3	0.15	0.66	3.4	2.1	3.72	0.02

## Sheet: Supplementary_Table_S2
Supplementary Table S2: metadata of soil samples
SampleID	Name of the sample
Sample type	Type of sample
Geology	Bedrock
Landscape	type of landscape at the site
Stream	presence/absence of stream nearby the collection site
pH	pH of the soil sample
Altitude	Altitiude
Latitude	Latitidue
Longitude	Longitude
Dry Weight	dry weight of soil
NA	Not Available
SampleID	Sample type	Geology	Landscape	Stream	pH	Latitude	Longitude	Altitude	Dry Weight
NS19	soil	Quartz-sandstone	peatbog	Present	5.77	46.7525	7.82399	1770.9	28.5261
NS21	soil	Limestone	limestone pavement	Absent	7.4	46.749	7.81763	1799.9	67.6041
NS28	soil	Limestone	limestone pavement	Absent	7.76	46.7554	7.82113	1813.1	71.2945
NS45	soil	Schutt	forest + grassland	Present	9.03	46.7156	7.85431	813.3	83.8519
NS7	soil	Calcareous sandstone	forest + grassland	Present	5.18	46.7603	7.83126	1774.9	34.1001
S10	soil	Calcareous sandstone	forest + grassland	Present	6.35	46.7562	7.85713	1413.2	57.6443
S11	soil	Calcareous sandstone	forest + grassland	Absent	5.62	46.7731	7.87221	1665.2	72.3054
S12	soil	Quartz-sandstone	forest + grassland	Absent	4.95	46.7723	7.86994	1686.1	63.2237
S13	soil	Quartz-sandstone	peatbog	Present	5.78	46.7718	7.86844	1677.5	58.7261
S14	soil	Quartz-sandstone	peatbog	Present	5.66	46.7692	7.86312	1611.4	32.4008
S15	soil	Quartz-sandstone	peatbog	Present	4.93	46.767	7.86096	1585.9	50.8991
S16	soil	Quartz-sandstone	peatbog	Present	5.3	46.7635	7.85524	1573	18.031
S17	soil	Quartz-sandstone	forest + grassland	Absent	4.95	46.759	7.85194	1558	51.0614
S18	soil	Quartz-sandstone	peatbog	Present	5.67	46.7539	7.82442	1781.3	21.3982
S19	soil	Quartz-sandstone	peatbog	Present	5.77	46.7525	7.82399	1770.9	24.1348
S20	soil	Quartz-sandstone	peatbog	Present	5.22	46.7449	7.82148	1754.1	19.5681
S21	soil	Limestone	limestone pavement	Absent	7.4	46.749	7.81763	1799.9	50.3535
S22	soil	Limestone	limestone pavement	Absent	6.42	46.7511	7.815	1864	33.9055
S23	soil	Limestone	limestone pavement	Absent	5.88	46.7536	7.81331	1922.8	31.7946
S24	soil	Limestone	limestone pavement	Absent	7.81	46.7544	7.81524	1903.7	36.1511
S25	soil	Limestone	limestone pavement	Absent	5.45	46.7553	7.8174	1878.3	28.8467
S26	soil	Limestone	limestone pavement	Absent	5.4	46.7556	7.81906	1852.3	41.8385
S27	soil	Limestone	limestone pavement	Absent	6.5	46.7556	7.82038	1834.1	45.3384
S28	soil	Limestone	limestone pavement	Absent	7.76	46.7554	7.82113	1813.1	34.677
S29	soil	Limestone	limestone pavement	Absent	7.39	46.7552	7.82142	1802.4	64.0257
S3	soil	Quartz-sandstone	forest + grassland	Present	6	46.7512	7.83707	1691.3	66.9187
S30	soil	Calcareous sandstone	forest + grassland	Absent	6.21	46.7546	7.82281	1789.4	66.2624
S31	soil	Calcareous sandstone	forest + grassland	Present	5.41	46.7554	7.82502	1778.1	59.8979
S32	soil	Schutt	forest + grassland	Present	6.51	46.7377	7.8349	1521	62.3109
S33	soil	Calcareous sandstone	forest + grassland	Present	6.4	46.7618	7.86017	1499.7	71.1799
S34	soil	Calcareous sandstone	forest + grassland	Present	6.48	46.7616	7.8607	1487.5	56.7411
S35	soil	Quartz-sandstone	forest + grassland	Present	5.73	46.7572	7.85834	1447.6	69.9323
S37	soil	Schutt	forest + grassland	Present	5.88	46.7709	7.87671	1550	74.2159
S38	soil	Schutt	forest + grassland	Present	7.65	46.7637	7.87107	1354.1	65.86
S39	soil	Schutt	forest + grassland	Present	7.78	46.7659	7.87354	1372.1	57.5661
S4	soil	Calcareous sandstone	peatbog	Present	5.4	46.7576	7.83404	1793.8	44.3961
S40	soil	Schutt	forest + grassland	Present	8.65	46.7656	7.87345	1372	69.8592
S41	soil	Calcareous sandstone	forest + grassland	Present	8.67	46.7519	7.86043	1223.5	78.7097
S42	soil	Flysch	forest + grassland	Present	8.76	46.7307	7.86621	1033.1	67.9867
S43	soil	Flysch	forest + grassland	Present	8.44	46.723	7.86948	974	68.9667
S44	soil	Flysch	forest + grassland	Present	8.03	46.7234	7.86847	973.3	78.1102
S45	soil	Schutt	forest + grassland	Present	9.03	46.7156	7.85431	813.3	88.7622
S46	soil	Quartz-sandstone	peatbog	Present	4.88	46.7604	7.83577	1697.5	52.8114
S47	soil	Schutt	forest + grassland	Present	8.6	46.7457	7.8016	1462.3	81.4253
S48	soil	Schutt	forest + grassland	Present	8.08	46.7164	7.76776	1160	71.3981
S49	soil	Flysch	forest + grassland	Present	8.47	46.704	7.74983	812	66.9809
S5	soil	Calcareous sandstone	forest + grassland	Absent	6.09	46.7585	7.83419	1765.5	79.052
S50	soil	Quartz-sandstone	peatbog	Present	5.47	46.7603	7.83952	1656.3	18.2243
S51	soil	Flysch	forest + grassland	Present	7.8	46.713	7.81515	1303.4	66.8138
S6	soil	Quartz-sandstone	peatbog	Present	4.82	46.7597	7.8338	1735.1	26.3099
S7	soil	Calcareous sandstone	peatbog	Present	5.18	46.7603	7.83126	1774.9	44.5012
S8	soil	Calcareous sandstone	forest + grassland	Absent	5.36	46.7598	7.83381	1733.9	66.5054
S9	soil	Quartz-sandstone	forest + grassland	Absent	4.82	46.7542	7.83718	1697.5	46.4537
K2ds	cave_sediment	cave stream sediment	NA	Absent	8.65	NA	NA	NA	91.9157
S1	cave_sediment	cave stream sediment	NA	Present	8.27	NA	NA	NA	77.496
S2	cave_sediment	cave stream sediment	NA	Present	8.62	NA	NA	NA	85.7033
S36	cave_sediment	cave stream sediment	NA	Present	8.5	NA	NA	NA	93.6966
S52	cave_sediment	cave stream sediment	NA	Present	8.1	NA	NA	NA	87.1656
S54	cave_sediment	cave stream sediment	NA	Present	8.51	NA	NA	NA	96.0354
S55	cave_sediment	cave stream sediment	NA	Present	9.05	NA	NA	NA	96.1354
S56	cave_sediment	cave stream sediment	NA	Present	9	NA	NA	NA	94.442
S63	cave_sediment	cave stream sediment	NA	Present	8.75	NA	NA	NA	93.4447
S65	cave_sediment	cave stream sediment	NA	Present	8.72	NA	NA	NA	93.9645
S66	cave_sediment	cave stream sediment	NA	Present	8.62	NA	NA	NA	95.0946
S67	cave_sediment	cave stream sediment	NA	Present	9.3	NA	NA	NA	96.5615
S68	cave_sediment	cave stream sediment	NA	Present	7.9	NA	NA	NA	94.3098
S58	surface_sediment	surface stream sediment	NA	Present	7.68	NA	1600	NA	NA
S59	surface_sediment	surface stream sediment	NA	Present	9.24	NA	1600	NA	97.0068
S60	surface_sediment	surface stream sediment	NA	Present	8.08	46.7621	7.86736	1364.5	98.8482
S61	surface_sediment	surface stream sediment	NA	Present	8.98	46.7618	7.8686	1340	NA
S62	surface_sediment	surface stream sediment	NA	Present	8.06	46.7156	7.85431	813.3	NA
S64	surface_sediment	surface stream sediment	NA	Present	8.37	46.7374	7.83322	1539.1	NA
S69	surface_sediment	surface stream sediment	NA	Present	7.26	NA	NA	NA	97.0489
S70	surface_sediment	surface stream sediment	NA	Present	8.68	46.7388	7.83908	1485.1	NA

## Sheet: Supplementary_Table_S3
Supplementary Table S3: Bray-Curtis dissimilarity distance matrix of samples (including replicates)
	B10-2	B27	B41	B51	S3-1	S5-2	S7-1	S10-1	S17-2	S22-2	S23-1	S26-2	S27-2	S29-2	S30-1	S31-2	S33-1	S34-2	S37-2	S41-1	S42-2	S49-2	S55-1	S55-2	S56-1	S56-2	B23	NS28-2	S54-1	NS45-1	B26	S54-2	NS45-2	B28	S56-1	K2ds-1	B43	S56-2	K2ds-2	NS7-1	NGIII	NS7-2	NS19-1	NS19-2	NS21-1	NS21-2	NS28-1	B150	S58-1
B10-2	0	0.970154	0.916757	0.803946	0.988089	0.974626	0.995574	0.932587	1	0.959391	0.965579	0.978752	0.947641	0.952696	0.966667	0.993836	0.913825	0.972015	0.983404	0.873372	0.908865	0.901777	0.988543	0.985349	0.987683	0.986663	0.963682	0.961964	0.924909	0.916789	0.816126	0.929533	0.904614	0.861234	0.981857	0.942382	0.939757	0.98531	0.943795	0.998604	0.980818	0.996761	0.99753	0.998281	0.97307	0.960973	0.960705	0.897206	0.821926
B27	0.970154	0	0.956392	0.969872	0.998319	0.990171	0.998733	0.98798	0.999121	0.995732	0.994295	0.999082	0.993925	0.988711	0.9934	0.998855	0.986615	0.992906	0.998178	0.981259	0.985819	0.985681	0.994048	0.992833	0.99717	0.996744	0.860468	0.992767	0.987932	0.979877	0.965501	0.985799	0.982086	0.960575	0.993868	0.995861	0.829398	0.995104	0.992629	0.998534	0.655671	0.998607	0.998606	0.998658	0.993355	0.993443	0.992855	0.982942	0.975657
B41	0.916757	0.956392	0	0.924208	0.999335	0.991293	0.999428	0.989346	1	0.989292	0.992357	0.998778	0.984146	0.977749	0.995928	0.9995	0.973653	0.993784	0.999365	0.955821	0.963643	0.965587	0.994736	0.985909	0.995865	0.994243	0.882054	0.987176	0.968638	0.962686	0.92137	0.97252	0.962721	0.929727	0.990984	0.992307	0.96393	0.994189	0.988864	1	0.975437	1	0.999254	0.999338	0.991816	0.990933	0.992129	0.958292	0.946927
B51	0.803946	0.969872	0.924208	0	0.993027	0.982914	0.997255	0.966645	0.999132	0.987071	0.986556	0.990798	0.980883	0.982342	0.983391	0.996544	0.962767	0.982639	0.988041	0.943472	0.962535	0.946311	0.992395	0.987099	0.988867	0.985867	0.950541	0.981033	0.955238	0.959458	0.82727	0.954136	0.959189	0.827439	0.987212	0.98074	0.907899	0.992913	0.980957	0.998223	0.970987	0.998559	0.999016	1	0.988997	0.981734	0.986531	0.849034	0.920514
S3-1	0.988089	0.998319	0.999335	0.993027	0	0.780832	0.757564	0.858213	0.86216	0.902753	0.823016	0.909675	0.928365	0.912775	0.756412	0.789483	0.788071	0.763339	0.755627	0.955934	0.987888	0.979242	0.99953	0.999195	0.997637	0.996612	0.998063	0.797203	0.98662	0.993868	0.987285	0.991173	0.992892	0.98057	0.994484	0.996087	0.995665	1	0.996123	0.81274	0.999283	0.810163	0.879305	0.882633	0.822398	0.828454	0.817332	0.995299	0.961651
S5-2	0.974626	0.990171	0.991293	0.982914	0.780832	0	0.897818	0.74702	0.946026	0.789403	0.775478	0.800737	0.841402	0.776575	0.558185	0.886578	0.740836	0.820278	0.64889	0.8709	0.947854	0.934905	0.995778	0.993053	0.995305	0.992978	0.988601	0.709438	0.978926	0.970258	0.968249	0.982376	0.9646	0.968976	0.983449	0.987404	0.988871	0.994041	0.986225	0.916603	0.993767	0.918842	0.958696	0.9621	0.688615	0.687833	0.707204	0.980515	0.906397
S7-1	0.995574	0.998733	0.999428	0.997255	0.757564	0.897818	0	0.951322	0.749728	0.970811	0.890808	0.934947	0.981818	0.97654	0.899006	0.710758	0.876033	0.868104	0.877735	0.988809	0.996497	0.991681	0.999523	0.999415	1	1	0.99693	0.897149	0.994998	0.99852	0.995068	0.996648	0.99875	0.994418	0.998548	0.999017	0.995873	1	0.999053	0.709532	0.998827	0.70656	0.846791	0.853872	0.905541	0.906819	0.911545	0.998096	0.981151
S10-1	0.932587	0.98798	0.989346	0.966645	0.858213	0.74702	0.951322	0	0.95814	0.787899	0.823688	0.876931	0.822135	0.790868	0.724495	0.953451	0.715574	0.826009	0.810695	0.783606	0.878094	0.859008	0.989708	0.985991	0.984584	0.983377	0.986552	0.868102	0.946205	0.934618	0.942305	0.948715	0.924424	0.929576	0.978344	0.966142	0.985882	0.983856	0.970606	0.956148	0.996197	0.961809	0.955044	0.955574	0.789697	0.76616	0.858101	0.955293	0.843718
S17-2	1	0.999121	1	0.999132	0.86216	0.946026	0.749728	0.95814	0	0.98557	0.889245	0.92272	0.992654	0.987482	0.95114	0.788216	0.930995	0.881619	0.857677	0.991292	0.999096	0.99461	1	1	1	1	1	0.93134	0.999703	1	0.998986	1	0.999032	0.999501	0.998572	1	0.996471	1	1	0.65222	0.998493	0.673954	0.896925	0.902402	0.910955	0.916406	0.940416	1	0.991326
S22-2	0.959391	0.995732	0.989292	0.987071	0.902753	0.789403	0.970811	0.787899	0.98557	0	0.667658	0.756583	0.614426	0.665179	0.724838	0.971793	0.807063	0.897191	0.834808	0.777867	0.860626	0.796247	0.996342	0.99406	0.991339	0.985179	0.989247	0.794347	0.975954	0.921003	0.957017	0.971756	0.92239	0.968087	0.982313	0.973256	0.995696	0.992178	0.975513	0.969791	0.995954	0.972766	0.969452	0.970032	0.734363	0.729493	0.764933	0.984345	0.849417
S23-1	0.965579	0.994295	0.992357	0.986556	0.823016	0.775478	0.890808	0.823688	0.889245	0.667658	0	0.6589	0.744472	0.762922	0.740481	0.859117	0.777548	0.807822	0.711194	0.845238	0.905303	0.869396	0.998136	0.994338	0.993007	0.989013	0.993658	0.746484	0.981299	0.948624	0.967629	0.980586	0.94437	0.974299	0.984822	0.984259	0.98838	0.993147	0.985261	0.799662	0.995378	0.810808	0.960452	0.958084	0.712021	0.733912	0.757172	0.989617	0.89325
S26-2	0.978752	0.999082	0.998778	0.990798	0.909675	0.800737	0.934947	0.876931	0.92272	0.756583	0.6589	0	0.824468	0.844571	0.820676	0.913476	0.832759	0.853335	0.74315	0.901501	0.944692	0.926533	0.998026	0.995081	0.997124	0.994099	0.998412	0.778351	0.987267	0.971958	0.976692	0.986633	0.964742	0.985239	0.988916	0.990252	0.990955	0.993273	0.990539	0.862048	0.996036	0.865582	0.964773	0.969821	0.790667	0.802521	0.762488	0.994163	0.923871
S27-2	0.947641	0.993925	0.984146	0.980883	0.928365	0.841402	0.981818	0.822135	0.992654	0.614426	0.744472	0.824468	0	0.692688	0.811581	0.991753	0.839568	0.929222	0.888457	0.776944	0.859509	0.807583	0.996633	0.991044	0.991883	0.991514	0.991114	0.84556	0.96983	0.90735	0.95997	0.967227	0.901687	0.964861	0.984853	0.966411	0.989452	0.994493	0.970461	0.989462	0.996059	0.991615	0.98074	0.97755	0.80515	0.808061	0.8249	0.980031	0.845596
S29-2	0.952696	0.988711	0.977749	0.982342	0.912775	0.776575	0.97654	0.790868	0.987482	0.665179	0.762922	0.844571	0.692688	0	0.721983	0.986634	0.814619	0.901311	0.851115	0.687415	0.770862	0.76946	0.99743	0.991594	0.991806	0.989899	0.989064	0.798613	0.970934	0.916517	0.96144	0.97762	0.90451	0.9708	0.982628	0.973624	0.991695	0.990203	0.972645	0.984167	0.995121	0.987372	0.972223	0.971242	0.696683	0.701316	0.784002	0.979189	0.825143
S30-1	0.966667	0.9934	0.995928	0.983391	0.756412	0.558185	0.899006	0.724495	0.95114	0.724838	0.740481	0.820676	0.811581	0.721983	0	0.900085	0.738981	0.80026	0.675354	0.854649	0.932625	0.925413	0.997358	0.994387	0.995071	0.992269	0.989547	0.684809	0.977105	0.970988	0.964574	0.979804	0.963347	0.971643	0.981376	0.989351	0.994393	0.992873	0.987912	0.919285	0.996558	0.914641	0.940484	0.940204	0.621777	0.631033	0.668513	0.989264	0.903237
S31-2	0.993836	0.998855	0.9995	0.996544	0.789483	0.886578	0.710758	0.953451	0.788216	0.971793	0.859117	0.913476	0.991753	0.986634	0.900085	0	0.861118	0.883171	0.808671	0.990492	1	0.995029	0.999552	1	0.997872	0.997673	0.998448	0.883852	0.992925	0.998887	0.995355	0.996389	0.998821	0.991837	0.996579	1	0.998166	1	1	0.641587	0.998618	0.644324	0.932557	0.936566	0.857246	0.857974	0.90053	0.998007	0.984481
S33-1	0.913825	0.986615	0.973653	0.962767	0.788071	0.740836	0.876033	0.715574	0.930995	0.807063	0.777548	0.832759	0.839568	0.814619	0.738981	0.861118	0	0.703638	0.745445	0.809754	0.893428	0.880206	0.993197	0.990958	0.994283	0.989762	0.989241	0.783743	0.962002	0.938635	0.941093	0.969503	0.938894	0.932221	0.98476	0.979021	0.984026	0.989195	0.978673	0.893429	0.993973	0.890867	0.932495	0.934758	0.754189	0.758522	0.786356	0.969769	0.843914
S34-2	0.972015	0.992906	0.993784	0.982639	0.763339	0.820278	0.868104	0.826009	0.881619	0.897191	0.807822	0.853335	0.929222	0.901311	0.80026	0.883171	0.703638	0	0.720808	0.936271	0.973578	0.969605	0.998793	0.996003	0.994376	0.992926	0.993109	0.838718	0.980912	0.986542	0.974552	0.983564	0.984344	0.967851	0.989317	0.991856	0.985171	0.990032	0.991095	0.843328	0.996159	0.846612	0.879565	0.877763	0.819962	0.82949	0.851674	0.991782	0.940342
S37-2	0.983404	0.998178	0.999365	0.988041	0.755627	0.64889	0.877735	0.810695	0.857677	0.834808	0.711194	0.74315	0.888457	0.851115	0.675354	0.808671	0.745445	0.720808	0	0.908238	0.970535	0.96017	0.999424	0.996911	0.996038	0.996254	0.998129	0.688379	0.980905	0.988407	0.979766	0.987002	0.987286	0.974582	0.986117	0.99428	0.98942	0.995487	0.994865	0.777732	0.995266	0.769233	0.947965	0.951792	0.700322	0.691829	0.697949	0.990384	0.936198
S41-1	0.873372	0.981259	0.955821	0.943472	0.955934	0.8709	0.988809	0.783606	0.991292	0.777867	0.845238	0.901501	0.776944	0.687415	0.854649	0.990492	0.809754	0.936271	0.908238	0	0.609629	0.636035	0.984635	0.975652	0.987391	0.981236	0.977747	0.893179	0.921186	0.84021	0.916922	0.930314	0.82294	0.95354	0.971902	0.950707	0.978446	0.980048	0.948921	0.990168	0.993299	0.992784	0.985833	0.985675	0.823141	0.804204	0.873134	0.942597	0.683293
S42-2	0.908865	0.985819	0.963643	0.962535	0.987888	0.947854	0.996497	0.878094	0.999096	0.860626	0.905303	0.944692	0.859509	0.770862	0.932625	1	0.893428	0.973578	0.970535	0.609629	0	0.666448	0.987637	0.985485	0.987651	0.985699	0.986788	0.914014	0.946521	0.868249	0.939573	0.951778	0.853282	0.967639	0.979114	0.957727	0.982829	0.975475	0.957054	0.998316	0.997031	1	0.996384	0.997227	0.91984	0.907068	0.919077	0.953429	0.816363
S49-2	0.901777	0.985681	0.965587	0.946311	0.979242	0.934905	0.991681	0.859008	0.99461	0.796247	0.869396	0.926533	0.807583	0.76946	0.925413	0.995029	0.880206	0.969605	0.96017	0.636035	0.666448	0	0.98523	0.978602	0.984062	0.982623	0.974546	0.917552	0.927575	0.82598	0.922735	0.933452	0.814456	0.958237	0.972014	0.941574	0.981408	0.985246	0.941557	0.994432	0.992368	0.995516	0.988905	0.990872	0.902208	0.89634	0.895609	0.944863	0.763445
S55-1	0.988543	0.994048	0.994736	0.992395	0.99953	0.995778	0.999523	0.989708	1	0.996342	0.998136	0.998026	0.996633	0.99743	0.997358	0.999552	0.993197	0.998793	0.999424	0.984635	0.987637	0.98523	0	0.315073	0.909	0.897893	0.986988	0.995984	0.89769	0.967252	0.985902	0.896072	0.969849	0.988939	0.907039	0.988447	0.993355	0.943304	0.986705	1	0.996871	0.999922	1	0.999726	0.997931	0.997972	0.992578	0.984139	0.983106
S55-2	0.985349	0.992833	0.985909	0.987099	0.999195	0.993053	0.999415	0.985991	1	0.99406	0.994338	0.995081	0.991044	0.991594	0.994387	1	0.990958	0.996003	0.996911	0.975652	0.985485	0.978602	0.315073	0	0.898392	0.884346	0.980403	0.9925	0.852004	0.961978	0.983251	0.845518	0.964575	0.984099	0.894359	0.979689	0.987574	0.946826	0.976052	1	0.99166	0.999383	0.999528	0.999525	0.995012	0.994733	0.991234	0.985536	0.97584
S56-1	0.987683	0.99717	0.995865	0.988867	0.997637	0.995305	1	0.984584	1	0.991339	0.993007	0.997124	0.991883	0.991806	0.995071	0.997872	0.994283	0.994376	0.996038	0.987391	0.987651	0.984062	0.909	0.898392	0	0.409117	0.988115	0.996433	0.888235	0.971534	0.983033	0.883326	0.976578	0.987778	0.599725	0.968023	0.992896	0.929792	0.968178	1	0.998069	0.999873	1	1	0.999244	0.997704	0.991588	0.983664	0.986125
S56-2	0.986663	0.996744	0.994243	0.985867	0.996612	0.992978	1	0.983377	1	0.985179	0.989013	0.994099	0.991514	0.989899	0.992269	0.997673	0.989762	0.992926	0.996254	0.981236	0.985699	0.982623	0.897893	0.884346	0.409117	0	0.9852	0.99452	0.867938	0.977967	0.982944	0.870253	0.980116	0.984659	0.560503	0.975481	0.992441	0.917602	0.975129	1	0.997504	1	1	1	0.996722	0.995242	0.992316	0.984733	0.980979
B23	0.963682	0.860468	0.882054	0.950541	0.998063	0.988601	0.99693	0.986552	1	0.989247	0.993658	0.998412	0.991114	0.989064	0.989547	0.998448	0.989241	0.993109	0.998129	0.977747	0.986788	0.974546	0.986988	0.980403	0.988115	0.9852	0	0.991708	0.964158	0.952492	0.948369	0.965661	0.957418	0.913159	0.985763	0.991287	0.91467	0.985964	0.990839	0.999218	0.913514	0.999859	1	0.997566	0.996707	0.996163	0.993415	0.964087	0.962026
NS28-2	0.961964	0.992767	0.987176	0.981033	0.797203	0.709438	0.897149	0.868102	0.93134	0.794347	0.746484	0.778351	0.84556	0.798613	0.684809	0.883852	0.783743	0.838718	0.688379	0.893179	0.914014	0.917552	0.995984	0.9925	0.996433	0.99452	0.991708	0	0.975224	0.953628	0.96552	0.977378	0.956656	0.972205	0.987713	0.980747	0.989808	0.992662	0.980591	0.882104	0.996808	0.87906	0.955624	0.954553	0.647215	0.660054	0.406987	0.965903	0.923899
S54-1	0.924909	0.987932	0.968638	0.955238	0.98662	0.978926	0.994998	0.946205	0.999703	0.975954	0.981299	0.987267	0.96983	0.970934	0.977105	0.992925	0.962002	0.980912	0.980905	0.921186	0.946521	0.927575	0.89769	0.852004	0.888235	0.867938	0.964158	0.975224	0	0.905718	0.931652	0.211449	0.907422	0.944831	0.897136	0.950945	0.970275	0.939303	0.949192	0.999706	0.989839	0.999591	0.997308	0.995333	0.987198	0.98031	0.962347	0.936705	0.910999
NS45-1	0.916789	0.979877	0.962686	0.959458	0.993868	0.970258	0.99852	0.934618	1	0.921003	0.948624	0.971958	0.90735	0.916517	0.970988	0.998887	0.938635	0.986542	0.988407	0.84021	0.868249	0.82598	0.967252	0.961978	0.971534	0.977967	0.952492	0.953628	0.905718	0	0.936323	0.901807	0.398656	0.963583	0.968285	0.943563	0.978156	0.978906	0.935698	0.998703	0.990966	0.999524	0.996872	0.997044	0.956142	0.955763	0.92755	0.945721	0.80948
B26	0.816126	0.965501	0.92137	0.82727	0.987285	0.968249	0.995068	0.942305	0.998986	0.957017	0.967629	0.976692	0.95997	0.96144	0.964574	0.995355	0.941093	0.974552	0.979766	0.916922	0.939573	0.922735	0.985902	0.983251	0.983033	0.982944	0.948369	0.96552	0.931652	0.936323	0	0.934685	0.932584	0.847543	0.976293	0.979938	0.919773	0.98089	0.981082	0.997928	0.984099	0.997787	0.99809	0.997603	0.969631	0.966194	0.962981	0.873729	0.901346
S54-2	0.929533	0.985799	0.97252	0.954136	0.991173	0.982376	0.996648	0.948715	1	0.971756	0.980586	0.986633	0.967227	0.97762	0.979804	0.996389	0.969503	0.983564	0.987002	0.930314	0.951778	0.933452	0.896072	0.845518	0.883326	0.870253	0.965661	0.977378	0.211449	0.901807	0.934685	0	0.90646	0.947272	0.893229	0.952243	0.973056	0.936297	0.948477	1	0.988923	0.999878	0.995669	0.997043	0.989687	0.985329	0.965998	0.935211	0.920138
NS45-2	0.904614	0.982086	0.962721	0.959189	0.992892	0.9646	0.99875	0.924424	0.999032	0.92239	0.94437	0.964742	0.901687	0.90451	0.963347	0.998821	0.938894	0.984344	0.987286	0.82294	0.853282	0.814456	0.969849	0.964575	0.976578	0.980116	0.957418	0.956656	0.907422	0.398656	0.932584	0.90646	0	0.96568	0.969926	0.9435	0.977296	0.972831	0.937041	0.998607	0.995209	1	0.997007	0.99771	0.955172	0.952361	0.934511	0.945256	0.802557
B28	0.861234	0.960575	0.929727	0.827439	0.98057	0.968976	0.994418	0.929576	0.999501	0.968087	0.974299	0.985239	0.964861	0.9708	0.971643	0.991837	0.932221	0.967851	0.974582	0.95354	0.967639	0.958237	0.988939	0.984099	0.987778	0.984659	0.913159	0.972205	0.944831	0.963583	0.847543	0.947272	0.96568	0	0.983064	0.980368	0.909892	0.98341	0.981696	0.995912	0.962488	0.997642	0.998454	0.99629	0.978155	0.971133	0.972275	0.90248	0.937775
S56-1	0.981857	0.993868	0.990984	0.987212	0.994484	0.983449	0.998548	0.978344	0.998572	0.982313	0.984822	0.988916	0.984853	0.982628	0.981376	0.996579	0.98476	0.989317	0.986117	0.971902	0.979114	0.972014	0.907039	0.894359	0.599725	0.560503	0.985763	0.987713	0.897136	0.968285	0.976293	0.893229	0.969926	0.983064	0	0.98438	0.987892	0.84238	0.983943	1	0.995873	0.999888	0.997188	0.99807	0.989764	0.988139	0.985456	0.978239	0.977018
K2ds-1	0.942382	0.995861	0.992307	0.98074	0.996087	0.987404	0.999017	0.966142	1	0.973256	0.984259	0.990252	0.966411	0.973624	0.989351	1	0.979021	0.991856	0.99428	0.950707	0.957727	0.941574	0.988447	0.979689	0.968023	0.975481	0.991287	0.980747	0.950945	0.943563	0.979938	0.952243	0.9435	0.980368	0.98438	0	0.993226	0.977636	0.154112	1	1	1	0.999303	1	0.987763	0.984806	0.967442	0.968249	0.960022
B43	0.939757	0.829398	0.96393	0.907899	0.995665	0.988871	0.995873	0.985882	0.996471	0.995696	0.98838	0.990955	0.989452	0.991695	0.994393	0.998166	0.984026	0.985171	0.98942	0.978446	0.982829	0.981408	0.993355	0.987574	0.992896	0.992441	0.91467	0.989808	0.970275	0.978156	0.919773	0.973056	0.977296	0.909892	0.987892	0.993226	0	0.995837	0.992061	0.994819	0.717756	0.994437	1	0.998902	0.993189	0.990175	0.990627	0.946814	0.975128
S56-2	0.98531	0.995104	0.994189	0.992913	1	0.994041	1	0.983856	1	0.992178	0.993147	0.993273	0.994493	0.990203	0.992873	1	0.989195	0.990032	0.995487	0.980048	0.975475	0.985246	0.943304	0.946826	0.929792	0.917602	0.985964	0.992662	0.939303	0.978906	0.98089	0.936297	0.972831	0.98341	0.84238	0.977636	0.995837	0	0.977907	1	0.997569	1	0.997122	0.997066	0.99367	0.994459	0.988994	0.984053	0.987884
K2ds-2	0.943795	0.992629	0.988864	0.980957	0.996123	0.986225	0.999053	0.970606	1	0.975513	0.985261	0.990539	0.970461	0.972645	0.987912	1	0.978673	0.991095	0.994865	0.948921	0.957054	0.941557	0.986705	0.976052	0.968178	0.975129	0.990839	0.980591	0.949192	0.935698	0.981082	0.948477	0.937041	0.981696	0.983943	0.154112	0.992061	0.977907	0	1	1	1	0.999331	1	0.986469	0.984432	0.970275	0.965365	0.955371
NS7-1	0.998604	0.998534	1	0.998223	0.81274	0.916603	0.709532	0.956148	0.65222	0.969791	0.799662	0.862048	0.989462	0.984167	0.919285	0.641587	0.893429	0.843328	0.777732	0.990168	0.998316	0.994432	1	1	1	1	0.999218	0.882104	0.999706	0.998703	0.997928	1	0.998607	0.995912	1	1	0.994819	1	1	0	0.99606	0.222555	0.901821	0.905087	0.864319	0.880641	0.902863	0.998753	0.992484
NGIII	0.980818	0.655671	0.975437	0.970987	0.999283	0.993767	0.998827	0.996197	0.998493	0.995954	0.995378	0.996036	0.996059	0.995121	0.996558	0.998618	0.993973	0.996159	0.995266	0.993299	0.997031	0.992368	0.996871	0.99166	0.998069	0.997504	0.913514	0.996808	0.989839	0.990966	0.984099	0.988923	0.995209	0.962488	0.995873	1	0.717756	0.997569	1	0.99606	0	0.996528	0.999807	0.9987	0.997304	0.997727	0.996683	0.985078	0.99035
NS7-2	0.996761	0.998607	1	0.998559	0.810163	0.918842	0.70656	0.961809	0.673954	0.972766	0.810808	0.865582	0.991615	0.987372	0.914641	0.644324	0.890867	0.846612	0.769233	0.992784	1	0.995516	0.999922	0.999383	0.999873	1	0.999859	0.87906	0.999591	0.999524	0.997787	0.999878	1	0.997642	0.999888	1	0.994437	1	1	0.222555	0.996528	0	0.898216	0.901776	0.874771	0.88017	0.90076	0.999412	0.991761
NS19-1	0.99753	0.998606	0.999254	0.999016	0.879305	0.958696	0.846791	0.955044	0.896925	0.969452	0.960452	0.964773	0.98074	0.972223	0.940484	0.932557	0.932495	0.879565	0.947965	0.985833	0.996384	0.988905	1	0.999528	1	1	1	0.955624	0.997308	0.996872	0.99809	0.995669	0.997007	0.998454	0.997188	0.999303	1	0.997122	0.999331	0.901821	0.999807	0.898216	0	0.229998	0.964711	0.958383	0.955203	0.997908	0.982464
NS19-2	0.998281	0.998658	0.999338	1	0.882633	0.9621	0.853872	0.955574	0.902402	0.970032	0.958084	0.969821	0.97755	0.971242	0.940204	0.936566	0.934758	0.877763	0.951792	0.985675	0.997227	0.990872	0.999726	0.999525	1	1	0.997566	0.954553	0.995333	0.997044	0.997603	0.997043	0.99771	0.99629	0.99807	1	0.998902	0.997066	1	0.905087	0.9987	0.901776	0.229998	0	0.963148	0.965939	0.957165	0.996301	0.98318
NS21-1	0.97307	0.993355	0.991816	0.988997	0.822398	0.688615	0.905541	0.789697	0.910955	0.734363	0.712021	0.790667	0.80515	0.696683	0.621777	0.857246	0.754189	0.819962	0.700322	0.823141	0.91984	0.902208	0.997931	0.995012	0.999244	0.996722	0.996707	0.647215	0.987198	0.956142	0.969631	0.989687	0.955172	0.978155	0.989764	0.987763	0.993189	0.99367	0.986469	0.864319	0.997304	0.874771	0.964711	0.963148	0	0.343254	0.660883	0.988752	0.897269
NS21-2	0.960973	0.993443	0.990933	0.981734	0.828454	0.687833	0.906819	0.76616	0.916406	0.729493	0.733912	0.802521	0.808061	0.701316	0.631033	0.857974	0.758522	0.82949	0.691829	0.804204	0.907068	0.89634	0.997972	0.994733	0.997704	0.995242	0.996163	0.660054	0.98031	0.955763	0.966194	0.985329	0.952361	0.971133	0.988139	0.984806	0.990175	0.994459	0.984432	0.880641	0.997727	0.88017	0.958383	0.965939	0.343254	0	0.666079	0.98648	0.879766
NS28-1	0.960705	0.992855	0.992129	0.986531	0.817332	0.707204	0.911545	0.858101	0.940416	0.764933	0.757172	0.762488	0.8249	0.784002	0.668513	0.90053	0.786356	0.851674	0.697949	0.873134	0.919077	0.895609	0.992578	0.991234	0.991588	0.992316	0.993415	0.406987	0.962347	0.92755	0.962981	0.965998	0.934511	0.972275	0.985456	0.967442	0.990627	0.988994	0.970275	0.902863	0.996683	0.90076	0.955203	0.957165	0.660883	0.666079	0	0.969987	0.915671
B150	0.897206	0.982942	0.958292	0.849034	0.995299	0.980515	0.998096	0.955293	1	0.984345	0.989617	0.994163	0.980031	0.979189	0.989264	0.998007	0.969769	0.991782	0.990384	0.942597	0.953429	0.944863	0.984139	0.985536	0.983664	0.984733	0.964087	0.965903	0.936705	0.945721	0.873729	0.935211	0.945256	0.90248	0.978239	0.968249	0.946814	0.984053	0.965365	0.998753	0.985078	0.999412	0.997908	0.996301	0.988752	0.98648	0.969987	0	0.923978
S58-1	0.821926	0.975657	0.946927	0.920514	0.961651	0.906397	0.981151	0.843718	0.991326	0.849417	0.89325	0.923871	0.845596	0.825143	0.903237	0.984481	0.843914	0.940342	0.936198	0.683293	0.816363	0.763445	0.983106	0.97584	0.986125	0.980979	0.962026	0.923899	0.910999	0.80948	0.901346	0.920138	0.802557	0.937775	0.977018	0.960022	0.975128	0.987884	0.955371	0.992484	0.99035	0.991761	0.982464	0.98318	0.897269	0.879766	0.915671	0.923978	0
S58-2	0.815422	0.977383	0.932714	0.914733	0.97639	0.919474	0.989076	0.851963	0.994329	0.859177	0.907655	0.940724	0.861447	0.836867	0.904533	0.992286	0.841108	0.953529	0.95545	0.699714	0.807399	0.772939	0.985426	0.977725	0.989016	0.98327	0.964786	0.93264	0.90525	0.787908	0.895715	0.917764	0.786162	0.927987	0.973206	0.963097	0.97205	0.984401	0.954852	0.997588	0.991554	0.9991	0.989568	0.991265	0.90662	0.887245	0.923774	0.921138	0.437368
S59-1	0.986869	0.988262	0.990875	0.993112	0.999373	0.995905	1	0.993516	1	0.999469	1	1	0.992613	0.995287	0.997257	0.99918	0.990725	0.999435	0.999228	0.982018	0.985153	0.987681	0.994266	0.995139	0.998067	0.994544	0.993138	0.994405	0.988311	0.971337	0.993922	0.989729	0.968807	0.994476	0.992393	0.994736	0.993831	0.992052	0.992158	1	0.999359	1	1	1	0.998931	0.999166	0.996503	0.993874	0.974164
S59-2	0.946862	0.98009	0.962926	0.973074	0.998962	0.992728	1	0.98349	1	0.99103	0.993933	0.997512	0.980903	0.980699	0.99291	1	0.978277	0.995453	1	0.950675	0.963012	0.959797	0.992197	0.990915	0.994799	0.995091	0.976894	0.982761	0.972892	0.935334	0.966924	0.970871	0.93658	0.975382	0.991599	0.985444	0.990552	0.991371	0.978381	1	0.999379	1	1	1	0.99635	0.996332	0.991673	0.982194	0.93448
S60-1	0.851747	0.970599	0.941256	0.942296	0.971236	0.927826	0.989099	0.878595	0.994006	0.875405	0.91421	0.936618	0.844753	0.860217	0.927456	0.991615	0.884309	0.957876	0.953952	0.801727	0.871617	0.833705	0.977173	0.970961	0.976569	0.983784	0.937254	0.935159	0.898344	0.812951	0.900351	0.904731	0.812839	0.940533	0.974198	0.959385	0.97337	0.982763	0.954521	0.994024	0.99104	0.994112	0.984101	0.986362	0.929818	0.92362	0.91892	0.93622	0.669032
S60-2	0.845656	0.965144	0.9307	0.936554	0.973273	0.92719	0.988232	0.88155	0.994153	0.878881	0.920335	0.942652	0.854955	0.8661	0.933382	0.991633	0.864331	0.953473	0.962399	0.79215	0.858372	0.828801	0.973055	0.971296	0.974031	0.980254	0.921056	0.937768	0.880637	0.798869	0.905177	0.888281	0.801009	0.924145	0.972704	0.958372	0.961662	0.974086	0.95657	0.993118	0.986446	0.993781	0.986573	0.987553	0.932635	0.923105	0.92244	0.927393	0.669035
S61-1	0.921426	0.977488	0.942958	0.961506	0.992599	0.970348	0.995542	0.956187	1	0.961506	0.971199	0.983943	0.949364	0.939044	0.971353	0.998853	0.944847	0.982559	0.988678	0.893754	0.917323	0.898955	0.984518	0.983648	0.990291	0.988108	0.958266	0.966873	0.95077	0.898149	0.941032	0.954629	0.914861	0.958009	0.980252	0.976063	0.985376	0.978256	0.972596	0.998943	0.992788	1	0.996842	0.996652	0.972521	0.971936	0.967129	0.960645	0.890203
S61-2	0.943502	0.979541	0.942482	0.958628	0.994485	0.987353	0.996518	0.971958	0.999316	0.973871	0.979411	0.991774	0.959445	0.956621	0.983541	0.999581	0.962437	0.986982	0.993518	0.903874	0.92647	0.912708	0.993411	0.988662	0.993446	0.993319	0.972983	0.970419	0.973408	0.911063	0.960253	0.970655	0.907936	0.970703	0.987611	0.982694	0.982893	0.991156	0.975218	1	0.996082	1	0.9965	0.997212	0.983167	0.980545	0.978638	0.976586	0.909682
S62-1	0.885202	0.953189	0.880031	0.923932	0.996177	0.983526	0.999179	0.963582	0.999322	0.973803	0.979571	0.992503	0.964447	0.963852	0.982603	0.999624	0.964408	0.991785	0.99546	0.908354	0.92658	0.901092	0.986445	0.979259	0.986939	0.988938	0.812843	0.971966	0.950208	0.889537	0.922894	0.950135	0.894319	0.938293	0.987863	0.980562	0.966207	0.991681	0.977807	1	0.972253	1	0.996941	0.996465	0.987816	0.986265	0.974984	0.931543	0.82057
S62-2	0.881078	0.955667	0.893166	0.919194	0.994658	0.979538	0.99939	0.964456	1	0.969106	0.977921	0.989454	0.960909	0.962985	0.978438	0.997387	0.958891	0.987662	0.992418	0.90967	0.93848	0.903073	0.986801	0.981683	0.986808	0.988691	0.818909	0.980054	0.952088	0.880125	0.917085	0.946072	0.878637	0.933699	0.988013	0.979158	0.966761	0.987836	0.975879	1	0.976251	1	0.997192	0.997112	0.988825	0.984532	0.973148	0.934567	0.818854
S63-1	0.982643	0.989279	0.996449	0.994948	1	0.999898	1	0.997915	1	0.998589	0.996705	0.999371	0.99552	0.997288	0.999183	1	0.994126	1	0.998233	0.987347	0.987656	0.994783	0.995818	0.997454	0.998184	0.994056	1	0.995705	0.982466	0.991248	0.990794	0.982697	0.989929	0.996154	0.996887	0.990436	0.993959	0.994511	0.991344	1	1	1	1	1	1	0.998177	0.995843	0.990909	0.990418
S63-2	0.983875	0.990297	0.998057	0.993069	1	1	1	0.996397	1	0.997903	0.999649	0.998613	0.997448	0.997509	1	1	0.994565	0.998992	0.999922	0.988729	0.98857	0.990757	0.991747	0.994679	0.996308	0.99228	0.999177	0.994118	0.972066	0.985545	0.988482	0.971211	0.987373	0.995732	0.991709	0.989279	0.994117	0.996385	0.988249	1	0.999041	1	1	1	0.998681	0.999073	0.994723	0.987387	0.990291
S64-1	0.904659	0.9603	0.921883	0.948537	0.992981	0.974174	0.995176	0.952619	0.998904	0.951629	0.964846	0.984314	0.941855	0.939241	0.969962	0.997078	0.946031	0.980158	0.989914	0.864031	0.889219	0.875762	0.988463	0.980169	0.990517	0.990408	0.910285	0.962885	0.96025	0.889292	0.941142	0.956657	0.888182	0.945986	0.985572	0.981703	0.96824	0.989305	0.977567	1	0.98918	1	0.995898	0.994222	0.978979	0.971448	0.966155	0.950149	0.844378
S64-2	0.918121	0.964164	0.932533	0.958208	0.997432	0.985359	0.999239	0.974495	0.998108	0.965237	0.983827	0.993731	0.96354	0.959727	0.984467	1	0.961053	0.989997	0.993785	0.927954	0.941567	0.940214	0.99103	0.989162	0.993796	0.990176	0.928411	0.978661	0.966807	0.919299	0.941163	0.967378	0.922901	0.933679	0.992543	0.981253	0.977321	0.991036	0.979343	1	0.98479	1	1	0.999311	0.991131	0.987987	0.97048	0.969099	0.885146
S65-1	0.852189	0.989619	0.975935	0.918805	0.991266	0.976134	0.995247	0.916948	0.998886	0.95165	0.974332	0.984688	0.951316	0.941506	0.972603	0.99665	0.938188	0.983634	0.979858	0.85306	0.880303	0.863928	0.972844	0.960914	0.959658	0.964787	0.98767	0.957595	0.85573	0.905589	0.918711	0.85574	0.906989	0.938903	0.947501	0.880351	0.964277	0.968593	0.879626	1	0.997839	1	0.998262	0.997594	0.969302	0.964899	0.948636	0.868226	0.84339
S65-2	0.891261	0.984654	0.984366	0.927466	0.984025	0.97894	0.998039	0.935289	1	0.95604	0.969315	0.980284	0.952393	0.957216	0.970525	0.994391	0.942309	0.974938	0.985853	0.886093	0.915738	0.901177	0.976915	0.968255	0.975084	0.967011	0.992472	0.9617	0.893275	0.924832	0.922869	0.885488	0.925591	0.953873	0.95798	0.949926	0.967058	0.971924	0.943181	1	0.997122	1	0.998669	0.997147	0.980518	0.975731	0.964118	0.91226	0.902619
S66-1	0.884853	0.990529	0.973951	0.912892	0.994688	0.987214	0.998738	0.957027	1	0.982397	0.988828	0.994881	0.975118	0.973224	0.986499	0.996824	0.95897	0.987793	0.99158	0.910824	0.936952	0.921931	0.976476	0.972577	0.946644	0.955068	0.987924	0.975198	0.909609	0.930399	0.932779	0.913327	0.930624	0.952672	0.941071	0.897492	0.965434	0.973849	0.897026	1	0.996887	1	1	1	0.992701	0.985945	0.968375	0.889895	0.885801
S66-2	0.890204	0.990401	0.97946	0.910594	0.992463	0.984901	0.99847	0.951623	1	0.976418	0.987105	0.991743	0.966527	0.967638	0.981688	0.996538	0.955679	0.987743	0.991524	0.909978	0.9387	0.915045	0.977187	0.96874	0.95186	0.957072	0.985855	0.971123	0.8909	0.924698	0.932763	0.896255	0.931199	0.942278	0.949729	0.894645	0.969259	0.971974	0.89384	1	0.997295	1	0.999558	0.99922	0.991897	0.986591	0.962075	0.8919	0.870375
S67-1	0.96963	0.99204	0.999646	0.996153	1	1	1	0.995658	1	1	0.998741	1	1	0.999716	1	1	0.999134	0.999482	0.998877	0.996048	0.993286	0.994634	0.996294	0.993395	0.995795	0.99745	1	0.99475	0.99528	0.990605	0.99714	0.995049	0.993447	0.996412	0.995556	0.969103	0.995992	0.99277	0.968009	1	1	1	1	1	1	0.998792	0.993511	0.99126	0.997127
S67-2	0.979842	0.991	0.999289	0.997686	1	1	1	0.999537	1	0.999607	0.999549	1	0.999729	0.9981	1	1	0.998938	1	0.999598	0.996284	0.994475	0.994256	0.997696	0.994574	0.998802	0.998895	1	0.995825	0.99635	0.993639	0.997501	0.995746	0.993952	0.9977	0.998192	0.98377	0.997186	0.998347	0.984318	1	0.999849	1	1	1	1	0.998701	0.993309	0.993312	0.997857
S68-1	0.864737	0.986742	0.980884	0.921367	0.984154	0.967218	0.994969	0.917699	1	0.95279	0.973664	0.974044	0.953307	0.966934	0.959081	0.992934	0.937255	0.971193	0.980084	0.890951	0.926348	0.909218	0.982355	0.974046	0.979129	0.97319	0.991664	0.966252	0.887942	0.920184	0.91813	0.886504	0.9155	0.946108	0.965962	0.939936	0.959512	0.984116	0.939856	0.998687	0.996885	0.998694	0.997463	0.999066	0.979551	0.9732	0.951483	0.897861	0.893402
S68-2	0.904193	0.984132	0.985594	0.945111	0.986462	0.977284	0.993939	0.945842	0.998546	0.968494	0.97951	0.985686	0.960054	0.967544	0.970324	0.996809	0.954638	0.979207	0.983729	0.899493	0.925262	0.922892	0.986126	0.978723	0.981431	0.982808	0.992262	0.966642	0.901362	0.93896	0.939074	0.906699	0.933526	0.96994	0.9712	0.955595	0.970549	0.98747	0.95354	0.997215	0.996889	0.997529	0.997602	0.997649	0.980602	0.976965	0.959418	0.918287	0.916194
S69-1	0.835463	0.961094	0.930084	0.931715	0.962766	0.887884	0.987317	0.819592	0.989155	0.8304	0.876971	0.917339	0.82571	0.810038	0.877092	0.992748	0.815433	0.939143	0.931769	0.733281	0.827952	0.782574	0.980956	0.973222	0.981853	0.986888	0.924076	0.90752	0.908953	0.850563	0.895054	0.919338	0.847142	0.92175	0.971257	0.958239	0.95976	0.980688	0.957165	0.991885	0.981414	0.993342	0.981781	0.981716	0.875317	0.87262	0.899348	0.920115	0.651999
S69-2	0.843827	0.965617	0.943095	0.940304	0.957244	0.881347	0.987486	0.822947	0.990904	0.834675	0.87635	0.920048	0.819373	0.821425	0.874003	0.98662	0.831498	0.936163	0.92158	0.738937	0.839149	0.797366	0.971731	0.966105	0.96733	0.973108	0.928776	0.909007	0.866153	0.827707	0.895344	0.875479	0.830566	0.922985	0.966712	0.953577	0.964924	0.972222	0.948896	0.989374	0.986204	0.988961	0.98538	0.98362	0.891619	0.876862	0.890068	0.922346	0.657718
S70-1	0.963689	0.969123	0.93364	0.975555	0.999166	0.987714	0.999269	0.974901	1	0.974877	0.986707	0.990683	0.974418	0.97125	0.989312	0.999353	0.973964	0.992026	0.997596	0.938639	0.947678	0.941671	0.988802	0.988575	0.994054	0.992811	0.944902	0.978826	0.975679	0.913602	0.968201	0.973005	0.913062	0.968346	0.988994	0.990842	0.987825	0.985568	0.983173	1	0.992179	0.999836	0.998358	0.997171	0.987483	0.984394	0.981452	0.97503	0.934978
S70-2	0.952361	0.966454	0.931738	0.975239	0.999466	0.982024	0.999797	0.973418	1	0.965215	0.971451	0.986851	0.956492	0.955812	0.985286	0.999819	0.969136	0.991838	0.99581	0.916965	0.934563	0.918068	0.988786	0.985958	0.991609	0.991027	0.937068	0.978188	0.965433	0.895744	0.961421	0.969104	0.886986	0.973326	0.984996	0.983091	0.981265	0.986572	0.979451	1	0.988283	1	0.996542	0.997185	0.984383	0.981531	0.975557	0.972006	0.901214
B10-1	0.686022	0.985307	0.965907	0.886257	0.987468	0.970096	0.996437	0.932677	1	0.952265	0.965303	0.97674	0.949397	0.955217	0.969401	0.994842	0.935264	0.980293	0.971717	0.883318	0.92614	0.889805	0.987031	0.980329	0.977581	0.97962	0.974071	0.968327	0.910103	0.923323	0.886906	0.904815	0.922846	0.926198	0.975023	0.904258	0.957468	0.990072	0.906509	0.998524	0.986793	0.99897	0.995879	0.996292	0.975453	0.968995	0.964167	0.925215	0.807289
B11-1	0.995144	0.997375	1	1	0.997056	0.996536	0.995001	0.996503	0.996116	1	0.996894	0.996343	1	0.999664	0.999247	0.99661	1	0.994776	0.999107	1	1	1	1	1	1	1	0.996174	1	1	1	0.99967	1	1	1	1	1	1	1	1	0.996046	0.997673	0.997214	0.994726	0.995348	1	1	1	1	1
B11-2	0.996484	0.998033	0.999676	1	0.997186	0.997454	0.995828	0.997462	0.996993	1	0.997734	0.997326	1	0.999758	0.999459	0.997019	0.99956	0.996143	0.999334	1	1	1	1	1	1	1	0.99731	1	1	1	0.999904	1	1	1	1	1	1	1	1	0.996526	0.998244	0.997392	0.995321	0.996193	1	1	1	1	1
B12	0.868562	0.962916	0.897235	0.925494	0.979341	0.96084	0.98916	0.937419	0.99836	0.939979	0.95235	0.970325	0.94841	0.944667	0.954646	0.989259	0.925633	0.973765	0.966922	0.899103	0.931716	0.907366	0.993816	0.981691	0.990127	0.988245	0.8923	0.960347	0.94458	0.943717	0.906259	0.95264	0.945585	0.922161	0.984098	0.987631	0.954288	0.995959	0.985489	0.992905	0.974528	0.9931	0.991926	0.990562	0.961743	0.953566	0.965182	0.953761	0.848803
B13	0.873581	0.954788	0.941904	0.828908	0.991603	0.978625	0.995611	0.955483	0.997027	0.984843	0.983021	0.988469	0.978244	0.966974	0.979037	0.996007	0.958654	0.981724	0.983747	0.935794	0.961955	0.935868	0.986569	0.974663	0.987534	0.984096	0.932423	0.973355	0.941131	0.952308	0.911374	0.949965	0.952191	0.898441	0.977317	0.976161	0.935847	0.986448	0.974372	0.997061	0.96094	0.996966	0.996804	0.995863	0.982428	0.981366	0.978306	0.891654	0.890794
B14	0.971692	0.965197	0.928672	0.964793	1	0.99561	0.998773	0.995232	1	1	0.997351	0.999546	0.995884	0.997563	0.997293	1	0.99164	0.999461	0.999699	0.983379	0.990585	0.979525	0.992117	0.98228	0.993005	0.991391	0.876528	0.996742	0.976218	0.981619	0.956141	0.978407	0.986995	0.949258	0.992358	0.997326	0.964817	0.996442	0.995114	1	0.981008	1	1	1	0.999909	1	0.996662	0.981109	0.968692
B15	0.938888	0.840908	0.978185	0.944523	0.992366	0.990643	0.997213	0.98344	0.996906	0.988681	0.988047	0.993561	0.994662	0.990899	0.992028	0.993707	0.980638	0.986562	0.992532	0.983188	0.996107	0.983389	0.99463	0.98474	0.988962	0.991489	0.923518	0.993039	0.97304	0.981644	0.966245	0.974362	0.988483	0.948971	0.988685	0.996517	0.82006	0.9916	0.995396	0.996947	0.711121	0.99696	0.996958	0.996928	0.994142	0.989658	0.989587	0.961998	0.968969
B16	0.884272	0.961337	0.904884	0.926176	0.989013	0.966423	0.995013	0.939423	1	0.957979	0.968421	0.97948	0.966529	0.950381	0.962737	0.991291	0.939887	0.976073	0.979352	0.902722	0.947837	0.917367	0.988247	0.979374	0.985158	0.986475	0.86205	0.979892	0.952617	0.924776	0.927366	0.959554	0.924227	0.918293	0.985418	0.988418	0.95727	0.99558	0.983339	0.99923	0.96617	1	0.995219	0.994041	0.976871	0.967728	0.976433	0.958582	0.833456
B17	0.880179	0.959926	0.867483	0.910762	0.992798	0.973973	0.995222	0.959386	0.999155	0.973129	0.975347	0.98782	0.966703	0.96105	0.969822	0.996175	0.95151	0.979394	0.987754	0.911857	0.950421	0.923463	0.994824	0.982804	0.992535	0.992229	0.855018	0.981919	0.961794	0.926733	0.921623	0.964416	0.927926	0.925547	0.987508	0.985422	0.958716	0.996346	0.983335	1	0.970939	1	0.995368	0.99512	0.975638	0.974351	0.98512	0.947099	0.853711
B18	0.95991	0.956743	0.851599	0.940607	0.999073	0.990198	0.997363	0.990753	1	0.993809	0.993601	0.999396	0.988582	0.99205	0.994733	0.999035	0.987312	0.997589	0.998198	0.977457	0.990469	0.975311	0.988909	0.981159	0.987521	0.986631	0.827313	0.993499	0.951141	0.970183	0.927072	0.956813	0.973166	0.920311	0.987892	0.993516	0.953888	0.993845	0.992248	0.999655	0.961451	0.998969	0.996161	0.994969	0.998291	0.998163	0.994689	0.96656	0.962282
B19	0.844557	0.980607	0.964633	0.895589	0.992335	0.976513	0.996644	0.93887	0.998816	0.9672	0.983027	0.988441	0.96646	0.974607	0.974973	0.998026	0.950204	0.984798	0.985801	0.901635	0.93198	0.907619	0.974446	0.962422	0.956524	0.955565	0.967022	0.978511	0.892982	0.931313	0.91565	0.887917	0.935736	0.923971	0.94934	0.926421	0.957608	0.977671	0.927385	1	0.983984	1	0.998296	0.998136	0.985313	0.981619	0.970217	0.90067	0.854288
B20-1	0.915548	0.833961	0.943905	0.873039	0.996804	0.988917	0.996933	0.975034	0.998132	0.992429	0.994193	0.993574	0.9902	0.987088	0.992331	0.998307	0.981578	0.992339	0.991471	0.963987	0.979403	0.955692	0.99077	0.980013	0.991446	0.989433	0.892538	0.984803	0.942047	0.965123	0.927089	0.94777	0.965411	0.907406	0.98714	0.987051	0.770469	0.992051	0.987286	0.997348	0.715435	0.997646	0.997701	0.998434	0.994917	0.990905	0.981998	0.924182	0.946101
B20-2	0.921748	0.844393	0.946807	0.898494	0.997704	0.993552	0.996279	0.986974	0.998016	0.996936	0.993567	0.996114	0.991762	0.990703	0.990432	0.997296	0.981576	0.99439	0.99589	0.973388	0.986238	0.968556	0.993152	0.987203	0.991251	0.992341	0.898881	0.989021	0.959882	0.976886	0.943159	0.96334	0.979121	0.919354	0.985458	0.989302	0.777206	0.994237	0.989593	0.995335	0.707607	0.995141	0.998626	0.998614	0.995574	0.995856	0.989468	0.942472	0.963725
B21-1	0.973595	0.744158	0.966928	0.960821	0.994553	0.989743	0.995587	0.987956	0.996658	0.988215	0.990199	0.990478	0.988388	0.988544	0.992391	0.996308	0.991946	0.993143	0.992275	0.986801	0.995514	0.979764	0.995691	0.989046	0.994987	0.995459	0.919522	0.993259	0.982281	0.98193	0.980207	0.981178	0.986373	0.964226	0.993542	0.99523	0.750849	0.99792	0.993741	0.996494	0.510926	0.994509	0.996454	0.99708	0.991873	0.989816	0.991926	0.974401	0.983876
B21-2	0.967565	0.736947	0.967373	0.955862	0.992521	0.986994	0.993311	0.986924	0.992831	0.98524	0.98254	0.983409	0.981404	0.982863	0.988651	0.992848	0.983446	0.988259	0.987653	0.985645	0.994843	0.982122	0.9973	0.990069	0.995763	0.996974	0.919482	0.98716	0.981895	0.979299	0.974886	0.98091	0.984998	0.960505	0.994892	0.996679	0.745831	0.997776	0.996295	0.989981	0.516993	0.991305	0.995554	0.995183	0.987907	0.988249	0.987505	0.973849	0.978963
B22	0.998634	0.6779	0.994883	0.997445	1	0.99943	1	0.999683	1	1	0.999375	1	1	1	1	1	1	0.999474	1	0.998804	1	0.998683	0.998014	0.997756	1	0.999334	0.949573	0.999625	0.998199	0.997175	0.994209	0.998032	0.99978	0.988827	0.998432	1	0.929653	1	1	1	0.930027	0.999915	1	0.999699	0.999821	1	0.999329	0.998889	0.999123
B23	0.969705	0.858334	0.92049	0.955046	0.998462	0.991737	0.997758	0.986425	1	0.989183	0.993679	0.997273	0.986611	0.989329	0.989978	0.998645	0.985573	0.993436	0.997578	0.978648	0.986215	0.973963	0.979623	0.975705	0.979695	0.979598	0.585162	0.992941	0.963192	0.955509	0.94789	0.962543	0.959337	0.926595	0.976713	0.991939	0.924805	0.989766	0.990345	0.999408	0.917311	0.999361	0.997542	0.997127	0.996524	0.996003	0.995434	0.96763	0.958916
B24	0.989452	0.880786	0.978989	0.984262	0.998981	0.997966	0.999716	0.996409	1	0.997493	0.997855	1	0.998282	0.997847	0.997782	0.999466	0.996187	0.996689	0.999259	0.994974	0.995424	0.993994	0.996262	0.99397	0.994996	0.994019	0.872954	0.998862	0.989914	0.989581	0.985643	0.990647	0.990755	0.971772	0.992477	0.997896	0.914595	0.997961	0.996795	0.999512	0.905259	1	1	0.999661	0.998868	0.998544	0.998243	0.98955	0.9884
B25	0.999888	0.748928	0.996948	0.998247	1	0.99953	1	0.99974	1	1	0.999486	1	1	1	1	1	1	0.999573	1	0.999363	1	0.999933	0.997675	0.997729	0.998942	0.998466	0.967726	0.999695	0.997479	0.995833	0.996696	0.997487	0.997169	0.991506	0.99785	1	0.930011	1	1	1	0.915002	0.999929	1	0.999751	0.999853	1	0.999926	0.998971	0.999743
B26	0.848417	0.971022	0.935676	0.85932	0.993798	0.98287	0.997646	0.946825	1	0.966155	0.978567	0.986228	0.965823	0.966071	0.981046	1	0.953468	0.986279	0.988218	0.913746	0.950783	0.928605	0.987308	0.977283	0.980601	0.976734	0.932152	0.977344	0.925961	0.941829	0.733714	0.928042	0.943031	0.877811	0.977249	0.971377	0.935306	0.986814	0.970101	0.998917	0.97688	0.999886	0.999205	0.999599	0.974538	0.969345	0.969764	0.881529	0.902251
B27	0.968772	0.432555	0.973993	0.973211	0.996834	0.991273	1	0.986867	1	0.9912	0.99238	0.996039	0.989432	0.989092	0.993135	0.997679	0.98408	0.99382	0.994665	0.97829	0.987548	0.976121	0.993464	0.990189	0.991895	0.993867	0.87656	0.99491	0.978565	0.970664	0.967719	0.977179	0.974135	0.962894	0.990235	0.994295	0.820568	0.997303	0.994827	1	0.661807	0.999916	0.998451	0.998398	0.995659	0.993949	0.989653	0.980006	0.966532
B28	0.901643	0.962555	0.945928	0.849855	0.985034	0.979113	0.997066	0.946007	0.998917	0.981672	0.982654	0.992308	0.982556	0.984177	0.98448	0.99162	0.948642	0.981498	0.985697	0.965162	0.975539	0.967227	0.987911	0.983942	0.985875	0.983199	0.915826	0.983341	0.957421	0.970208	0.895504	0.956707	0.972368	0.700606	0.984154	0.982148	0.921711	0.990571	0.980923	0.998515	0.96043	0.996038	0.99639	0.994564	0.991469	0.982842	0.969988	0.893114	0.948376
B29	0.902007	0.939366	0.875137	0.928932	0.980228	0.966859	0.990321	0.950076	0.996929	0.964114	0.967677	0.981974	0.962993	0.955237	0.966197	0.99082	0.944823	0.969086	0.976375	0.927479	0.953854	0.937755	0.994502	0.982301	0.994289	0.99316	0.841152	0.971241	0.959794	0.953587	0.909938	0.965107	0.95898	0.898526	0.987205	0.988162	0.948696	0.991114	0.984505	0.994057	0.960177	0.994496	0.987266	0.987205	0.967491	0.966206	0.969645	0.954172	0.882759
B30	0.944714	0.943278	0.884655	0.955715	0.991391	0.981467	0.996392	0.977452	0.999135	0.975493	0.980691	0.993297	0.980835	0.971836	0.979277	0.994877	0.971542	0.980392	0.984094	0.965562	0.97386	0.969751	0.995402	0.987376	0.991326	0.988559	0.866224	0.987457	0.959818	0.970232	0.939775	0.969526	0.977509	0.941106	0.986937	0.996891	0.961505	0.994626	0.99552	0.999146	0.958479	0.997901	0.993018	0.992725	0.983619	0.979516	0.990753	0.972966	0.933444
B31	0.86013	0.963312	0.898192	0.929088	0.982338	0.958761	0.992583	0.931649	0.998636	0.941444	0.951218	0.975992	0.946081	0.924448	0.947916	0.991944	0.917206	0.966146	0.967548	0.890061	0.92883	0.900097	0.992861	0.982281	0.992033	0.98897	0.899687	0.970216	0.950205	0.937658	0.913872	0.960437	0.936888	0.92713	0.986084	0.986281	0.965006	0.995424	0.983615	0.997251	0.97895	0.999054	0.992874	0.993922	0.957409	0.951252	0.970889	0.957891	0.818798
B32	0.943821	0.96379	0.831692	0.928594	0.998724	0.98994	0.999138	0.990755	0.999777	0.995082	0.994001	0.996187	0.992473	0.992776	0.995101	0.999395	0.98571	0.99675	0.996111	0.969771	0.978394	0.965571	0.990584	0.982702	0.990198	0.987162	0.816569	0.992443	0.959435	0.959087	0.927102	0.964385	0.963701	0.935087	0.991471	0.993922	0.959832	0.99522	0.993281	0.99967	0.971502	0.999012	0.995443	0.995846	0.997025	0.996257	0.990492	0.958727	0.945471
B33	0.964139	0.866841	0.973568	0.955479	0.999689	0.997779	1	0.992317	1	0.994888	0.999492	0.997796	0.996113	0.995209	0.998846	0.999538	0.994215	0.997917	0.99752	0.987293	0.992808	0.98334	0.99494	0.99109	0.995348	0.994239	0.954724	0.998545	0.988679	0.983459	0.967552	0.988848	0.988026	0.95777	0.993281	0.993139	0.842691	0.995604	0.995549	1	0.736747	0.999163	1	1	0.99764	0.997648	0.994633	0.96902	0.980579
B34	0.958427	0.910308	0.964451	0.93328	0.992675	0.988448	0.997171	0.978593	0.998721	0.993227	0.992759	0.995016	0.992038	0.993681	0.989403	0.993594	0.98373	0.99425	0.991813	0.980275	0.990364	0.973822	0.987666	0.982801	0.990092	0.988922	0.897649	0.989306	0.961474	0.966523	0.93035	0.962896	0.972499	0.920573	0.987781	0.98751	0.88173	0.993103	0.985455	0.999683	0.841729	0.999324	1	0.999137	0.997346	0.994212	0.983084	0.928079	0.968851
B35	0.892	0.969028	0.954152	0.79621	0.992762	0.980885	1	0.960833	1	0.97875	0.985451	0.989489	0.982186	0.9813	0.985319	0.996674	0.975659	0.989551	0.987917	0.957654	0.968245	0.951714	0.980952	0.971496	0.976239	0.974679	0.935967	0.981256	0.909509	0.954751	0.869272	0.911197	0.952962	0.873068	0.969295	0.959845	0.927011	0.985507	0.961111	0.998996	0.968264	0.999474	0.99863	0.998619	0.990955	0.985981	0.977222	0.786919	0.932339
B36	0.889719	0.981221	0.958082	0.893462	0.98658	0.974113	0.993683	0.94134	1	0.967891	0.971426	0.982546	0.9647	0.965282	0.971372	0.99455	0.945723	0.976143	0.979705	0.914174	0.948594	0.925338	0.970993	0.967621	0.953843	0.957298	0.963441	0.976759	0.896462	0.930347	0.915625	0.896044	0.933812	0.945582	0.948799	0.842057	0.960215	0.973293	0.841394	1	0.987372	1	0.996309	0.997378	0.980458	0.975624	0.968397	0.885009	0.878669
B37	0.874419	0.969676	0.937212	0.89657	0.984609	0.972791	0.991322	0.942187	1	0.965712	0.975355	0.978789	0.958475	0.959062	0.967556	0.995056	0.932498	0.972746	0.98244	0.892354	0.937118	0.914655	0.981718	0.966075	0.984161	0.978928	0.939956	0.970608	0.929389	0.915285	0.908872	0.929155	0.918637	0.914867	0.976508	0.962113	0.952367	0.984956	0.956109	0.99829	0.984218	1	0.993502	0.992856	0.968367	0.965378	0.968371	0.920067	0.811892
B38	0.890797	0.965171	0.880179	0.914626	0.990777	0.981959	0.993646	0.973275	0.997893	0.981961	0.984268	0.991253	0.979602	0.970863	0.980213	0.9957	0.958079	0.983429	0.990279	0.928238	0.961546	0.930656	0.994718	0.984262	0.991634	0.99043	0.842469	0.985549	0.964541	0.93959	0.918946	0.966327	0.946405	0.940552	0.989852	0.989206	0.963178	0.998357	0.988992	0.997915	0.976566	0.997439	0.994827	0.994592	0.984602	0.982642	0.982003	0.956408	0.864694
B39	0.881008	0.984094	0.945382	0.812401	0.99476	0.989915	0.997543	0.973961	0.999845	0.994636	0.995595	0.995627	0.982995	0.988314	0.992011	0.997819	0.979709	0.994398	0.992786	0.96069	0.963508	0.949489	0.984758	0.976416	0.9785	0.984958	0.959421	0.97703	0.943963	0.959493	0.84218	0.940876	0.962879	0.893539	0.970328	0.973266	0.944908	0.988806	0.971131	0.999643	0.980365	0.999644	0.999593	0.997949	0.994996	0.991981	0.975629	0.843794	0.933618
B40	0.996054	0.964519	0.991731	0.992915	1	0.998843	1	0.997501	1	0.998496	0.998393	1	0.999215	0.999679	0.99927	1	0.999919	0.998752	0.999926	0.998342	0.998338	0.997373	0.997411	0.993849	0.999748	0.997147	0.954495	0.999673	0.992881	0.994486	0.993577	0.993339	0.995586	0.99095	0.998663	1	0.957182	0.999805	0.999125	1	0.978244	1	1	1	1	0.999576	1	0.998396	0.995264
B41	0.938849	0.96151	0.688761	0.924608	0.998641	0.983092	0.9986	0.978674	1	0.989558	0.98767	0.997285	0.980229	0.977847	0.990187	0.99889	0.971745	0.99276	0.996989	0.952056	0.965453	0.954014	0.992394	0.983589	0.98955	0.987195	0.84166	0.991526	0.953354	0.949656	0.9307	0.961455	0.960125	0.925246	0.990369	0.988592	0.958245	0.99519	0.987718	1	0.969397	0.999297	0.998466	0.999096	0.989773	0.989643	0.987029	0.962289	0.924151
B42	0.914643	0.98596	0.965452	0.775514	0.998003	0.994286	0.998021	0.984322	0.999699	0.997318	0.997236	0.996479	0.99368	0.993662	0.991765	0.99851	0.986018	0.992373	0.993812	0.974556	0.986524	0.977065	0.992229	0.990552	0.992789	0.992165	0.976921	0.992617	0.969676	0.972987	0.897581	0.974183	0.972308	0.891705	0.990628	0.984479	0.935261	0.996252	0.983773	0.999702	0.984725	0.998567	0.999852	1	0.994099	0.99384	0.987937	0.848334	0.962125
B43	0.957996	0.851054	0.98414	0.947958	0.99816	0.997528	0.997718	0.994103	0.998153	0.998095	0.995252	0.99684	0.994688	0.994491	0.99673	0.998424	0.992293	0.996834	0.994325	0.986746	0.993076	0.985757	0.997978	0.996467	0.998814	0.998226	0.938163	0.992649	0.992854	0.988879	0.967001	0.992593	0.989017	0.955216	0.998884	0.996668	0.562479	1	0.995277	0.997691	0.708887	0.997603	0.998801	0.998791	0.996409	0.995213	0.993678	0.975508	0.984648
B44	0.960472	0.998376	0.994233	0.936723	0.998402	0.994178	0.999372	0.983392	1	0.994644	0.995073	0.997009	0.990569	0.994369	0.993799	1	0.98942	0.997111	0.994275	0.972746	0.980287	0.9743	0.974496	0.963826	0.937878	0.94004	0.994513	0.986216	0.958042	0.973339	0.970952	0.957655	0.973258	0.960867	0.939061	0.893698	0.985795	0.984358	0.895176	1	0.999044	1	1	1	0.996901	0.99641	0.984504	0.933703	0.966955
B45	0.865728	0.958455	0.943988	0.927126	0.95902	0.934771	0.981359	0.891148	0.994131	0.917161	0.938294	0.953422	0.936854	0.93481	0.927406	0.982371	0.895395	0.946524	0.937488	0.907131	0.950392	0.928761	0.985833	0.980355	0.980477	0.975876	0.87668	0.948132	0.949661	0.950268	0.909569	0.955449	0.954428	0.875538	0.982881	0.980074	0.954592	0.991453	0.979015	0.987683	0.966392	0.988107	0.980583	0.978806	0.946365	0.937574	0.941731	0.943659	0.84406
B46	0.902613	0.967819	0.867769	0.929715	0.998188	0.982397	0.997207	0.966263	0.999211	0.968189	0.973138	0.989651	0.96409	0.955249	0.978209	0.999051	0.960294	0.989039	0.989563	0.915322	0.94325	0.908529	0.990735	0.981119	0.993558	0.990378	0.869963	0.981748	0.965962	0.91961	0.907818	0.967321	0.927712	0.925184	0.986626	0.990451	0.964716	0.989976	0.989616	1	0.975104	1	0.997075	0.996987	0.977297	0.975579	0.980106	0.958768	0.849458
B47	0.895158	0.957994	0.854311	0.924768	0.993508	0.98056	0.994159	0.966352	1	0.970082	0.97266	0.993736	0.961397	0.956068	0.980306	0.996871	0.955015	0.983583	0.990768	0.917482	0.939178	0.906582	0.987887	0.976312	0.98331	0.981742	0.80758	0.981215	0.955036	0.921187	0.914069	0.958707	0.925089	0.927116	0.985911	0.981192	0.958177	0.991633	0.979176	1	0.971677	0.999303	0.997757	0.997739	0.984677	0.980343	0.982309	0.946949	0.854107
B48	0.953827	0.954795	0.885928	0.927022	0.994262	0.984193	0.992983	0.976843	1	0.988065	0.985065	0.995466	0.98418	0.984474	0.989912	0.996621	0.970789	0.987874	0.994929	0.964712	0.977589	0.956375	0.990889	0.985638	0.990589	0.989385	0.865081	0.990635	0.961767	0.946155	0.929404	0.958036	0.947151	0.915451	0.991493	0.990378	0.941933	0.990676	0.991167	0.998562	0.957239	0.997824	0.992836	0.991671	0.990351	0.989803	0.992551	0.952363	0.950321
B49	0.931375	0.947373	0.823296	0.919981	0.997551	0.979822	0.995882	0.967308	1	0.987296	0.984871	0.993857	0.981625	0.977235	0.985257	0.998507	0.9681	0.990603	0.993447	0.951664	0.971692	0.952596	0.987378	0.981331	0.983857	0.988536	0.807323	0.985273	0.952039	0.92326	0.904075	0.95049	0.925644	0.926524	0.987316	0.982588	0.947866	0.992552	0.983903	0.999669	0.963546	0.99901	0.991301	0.992558	0.990112	0.986579	0.983385	0.953366	0.915387
B50-1	0.946811	0.950856	0.84941	0.930752	0.997424	0.987307	0.997538	0.976947	0.998997	0.9883	0.988717	0.99634	0.98594	0.985689	0.98915	0.998443	0.979993	0.99323	0.99549	0.962798	0.976507	0.961269	0.987517	0.97906	0.984847	0.986797	0.818898	0.987516	0.954612	0.952822	0.927367	0.956245	0.954466	0.930156	0.987816	0.985565	0.944262	0.987893	0.984791	0.998695	0.957163	0.998075	0.995368	0.994699	0.994212	0.993399	0.986385	0.958936	0.938813
B50-2	0.954925	0.948298	0.834542	0.923557	0.99801	0.986352	0.996403	0.973353	1	0.98492	0.984392	0.996477	0.981202	0.978356	0.990299	0.998051	0.97703	0.991641	0.99691	0.96143	0.972949	0.959196	0.990266	0.980288	0.986314	0.989059	0.814015	0.989653	0.953767	0.950574	0.93094	0.954923	0.952961	0.913623	0.991287	0.987744	0.943085	0.991897	0.986021	0.99968	0.958868	0.997979	0.994838	0.993828	0.99159	0.988688	0.988995	0.955412	0.940305
B52	0.80027	0.970822	0.947578	0.719687	0.995553	0.986212	0.995626	0.962025	0.998224	0.989022	0.990233	0.992556	0.980485	0.982808	0.984806	0.998323	0.96739	0.987574	0.990929	0.944101	0.9706	0.954369	0.993992	0.987584	0.988886	0.989706	0.945722	0.981578	0.959956	0.963892	0.861496	0.956963	0.957692	0.841651	0.989719	0.977	0.927656	0.993024	0.975738	0.996989	0.97086	0.99725	0.997998	0.998083	0.987785	0.984025	0.981283	0.875039	0.913984
B53	0.992364	0.863779	0.968719	0.984205	1	0.995834	0.998609	0.995246	1	0.999006	0.997213	0.999478	0.995681	0.998158	0.996369	1	0.997595	0.998632	1	0.993613	0.994936	0.987641	0.991903	0.986257	0.99397	0.99248	0.893081	0.99811	0.972544	0.985503	0.976459	0.97268	0.9894	0.973731	0.991674	0.997713	0.955324	0.993348	0.99665	1	0.890379	1	1	1	0.998789	0.998973	0.998736	0.987249	0.986966
B54	0.924047	0.96619	0.906637	0.941426	0.994732	0.987466	0.995712	0.980301	1	0.986534	0.989164	0.996696	0.980766	0.979462	0.987157	0.996812	0.975203	0.99243	0.993203	0.95581	0.970064	0.944198	0.994595	0.98656	0.991677	0.991656	0.866424	0.987615	0.971847	0.949368	0.941247	0.972439	0.952488	0.950728	0.989688	0.991145	0.972631	0.995677	0.990179	0.999088	0.974688	0.999474	0.99818	0.998167	0.992883	0.990987	0.990814	0.963929	0.898508
B55	0.93435	0.963152	0.849123	0.92761	0.998207	0.990029	0.99876	0.987959	1	0.993344	0.992201	0.996283	0.989584	0.988647	0.990919	0.998853	0.980819	0.992228	0.995966	0.968455	0.982148	0.961507	0.993541	0.983291	0.988303	0.987409	0.788813	0.990827	0.958809	0.957548	0.923741	0.971056	0.961187	0.927418	0.986503	0.991035	0.963467	0.993097	0.989328	1	0.969061	1	0.99714	0.998459	0.993387	0.993349	0.99068	0.953816	0.937951
B56	0.929763	0.961925	0.802185	0.902717	0.995137	0.985031	0.9993	0.982054	1	0.982987	0.984947	0.996965	0.982977	0.978707	0.988068	0.995965	0.977168	0.990436	0.996024	0.961842	0.974453	0.960221	0.995699	0.987339	0.992531	0.991241	0.825828	0.994928	0.967241	0.9571	0.913013	0.968415	0.958919	0.918515	0.988831	0.992181	0.953577	0.994897	0.989885	0.999647	0.9737	0.998945	0.99613	0.995324	0.992053	0.987921	0.986674	0.939328	0.932919
B57	0.931188	0.968637	0.85307	0.930806	0.999699	0.992509	0.998751	0.982311	1	0.987721	0.986153	0.99474	0.983765	0.983789	0.990727	0.999743	0.977263	0.997157	0.997011	0.952164	0.964708	0.941103	0.995226	0.986969	0.992311	0.989159	0.85888	0.988358	0.964742	0.947445	0.925086	0.970067	0.955902	0.94243	0.987728	0.99022	0.96258	0.994512	0.990739	0.999701	0.979086	0.999105	0.995027	0.99604	0.99543	0.991756	0.988655	0.956831	0.920346
B58	0.936704	0.957417	0.891074	0.94823	0.997649	0.984378	0.996332	0.973343	0.999333	0.980013	0.977238	0.992043	0.973881	0.972186	0.983607	0.998002	0.964815	0.991124	0.99003	0.931305	0.954195	0.923163	0.992951	0.983667	0.991098	0.990966	0.861017	0.984001	0.955719	0.933109	0.931747	0.960383	0.932925	0.94486	0.988408	0.992757	0.965516	0.994883	0.992885	1	0.976868	1	0.99747	0.998418	0.987264	0.98269	0.985392	0.967971	0.899253
B59	0.939853	0.966682	0.848737	0.922024	0.996657	0.985889	0.999328	0.983879	1	0.984333	0.985533	0.992913	0.982404	0.978568	0.991476	0.998958	0.976045	0.992493	0.99322	0.950059	0.962807	0.946826	0.99506	0.987306	0.993271	0.991143	0.837051	0.984528	0.968937	0.948646	0.915158	0.970173	0.949416	0.936853	0.988302	0.990158	0.951236	0.993538	0.988272	0.998932	0.978746	1	0.997422	0.997172	0.987476	0.986676	0.983184	0.950478	0.929468
B60	0.945851	0.958872	0.853523	0.917995	0.997893	0.991332	0.999905	0.987824	1	0.991811	0.993391	0.995199	0.988535	0.987092	0.994372	0.99952	0.981438	0.994047	0.995891	0.96985	0.982262	0.965129	0.992572	0.984927	0.992025	0.991027	0.816374	0.989877	0.965637	0.962042	0.925683	0.969392	0.967941	0.926955	0.990745	0.991341	0.951359	0.993223	0.990544	0.99903	0.97396	1	0.997965	0.998205	0.991981	0.992399	0.99139	0.943944	0.946876
B61	0.943522	0.967181	0.85577	0.927847	0.998464	0.992665	0.99898	0.989921	1	0.996044	0.995023	1	0.99227	0.993103	0.997374	0.998676	0.981561	0.994656	0.999081	0.964379	0.977772	0.962113	0.996201	0.987928	0.991024	0.989209	0.836513	0.99548	0.970327	0.957482	0.921145	0.972027	0.959745	0.94381	0.987937	0.993236	0.959826	0.996738	0.992582	0.999648	0.97697	0.998949	0.996144	0.995459	0.995824	0.995223	0.992023	0.962155	0.935939
B62	0.962989	0.96061	0.870646	0.944019	1	0.995667	0.998857	0.993519	1	0.996282	0.997895	0.99921	0.994073	0.996004	0.996893	1	0.990447	0.998944	0.999841	0.984249	0.992729	0.979551	0.995122	0.986547	0.992802	0.992271	0.767674	0.995771	0.971579	0.97377	0.945529	0.975868	0.980727	0.941783	0.991083	0.993595	0.960008	0.994658	0.993849	1	0.972141	1	0.999141	1	1	0.999557	0.993447	0.966666	0.966579
B63	0.96701	0.951967	0.882157	0.950496	1	0.995807	0.999024	0.994786	1	1	0.99738	0.998617	0.995365	0.997526	0.995906	1	0.990822	0.998481	1	0.983074	0.992895	0.976563	0.993134	0.986138	0.993429	0.993806	0.769891	0.99391	0.974643	0.973694	0.954636	0.974998	0.976237	0.942801	0.991765	0.995872	0.969677	0.994963	0.994193	1	0.968566	1	1	1	0.999218	0.999457	0.995143	0.97226	0.968926
B64	0.964242	0.952756	0.882862	0.945086	0.997503	0.988457	0.997563	0.984235	1	0.991414	0.990095	0.992275	0.985771	0.987651	0.989848	0.999471	0.980679	0.992957	0.995892	0.967317	0.977599	0.956135	0.98887	0.983373	0.987946	0.988458	0.789116	0.987779	0.958613	0.953213	0.946602	0.960266	0.958818	0.947764	0.983624	0.99283	0.968519	0.98748	0.991839	1	0.969473	1	0.996241	0.99621	0.99226	0.992728	0.986538	0.964674	0.949461
B65	0.9764	0.912246	0.94427	0.946935	0.987952	0.967158	0.986668	0.969761	0.995579	0.968582	0.972818	0.977497	0.97271	0.972448	0.977193	0.98854	0.967294	0.985047	0.980935	0.97646	0.989929	0.980695	0.994879	0.990187	0.994726	0.995998	0.857427	0.977424	0.984836	0.976527	0.942969	0.983387	0.978754	0.919089	0.994202	0.995946	0.919589	0.995851	0.995441	0.990335	0.94213	0.991079	0.9871	0.984955	0.978784	0.976281	0.977515	0.965973	0.960328
B66	0.972382	0.987522	0.939016	0.947739	0.997901	0.989863	0.998185	0.978218	1	0.977292	0.986643	0.991942	0.971104	0.980528	0.98815	1	0.984746	0.99325	0.994802	0.970526	0.985932	0.967621	0.989861	0.987712	0.989488	0.990712	0.955348	0.988753	0.976294	0.923086	0.957645	0.972761	0.928317	0.970976	0.992317	0.985823	0.976664	0.994599	0.985164	1	0.996264	1	0.996024	0.996787	0.99105	0.989788	0.989884	0.967126	0.955596
B67	0.961608	0.957406	0.85001	0.925604	0.998328	0.989152	1	0.982375	1	0.984926	0.988707	0.997794	0.976669	0.980582	0.994461	1	0.977697	0.998143	0.997559	0.966988	0.97994	0.959004	0.987569	0.982049	0.987933	0.987937	0.872177	0.988359	0.967885	0.933939	0.931217	0.966133	0.941138	0.924639	0.99116	0.987178	0.953476	0.99129	0.986409	0.998949	0.969774	1	0.999779	1	0.993201	0.992709	0.991444	0.94956	0.938242
B68	0.96521	0.971622	0.926546	0.950795	1	0.995126	0.998805	0.993979	1	0.994596	0.993704	0.998678	0.99556	0.995362	0.995763	1	0.993495	0.997817	0.998996	0.982016	0.989521	0.976368	0.991749	0.984148	0.993412	0.994696	0.871629	0.994751	0.9794	0.969395	0.956891	0.981111	0.97469	0.961287	0.995066	0.996474	0.971135	0.996632	0.99559	1	0.983251	1	1	1	0.998934	0.997828	0.994362	0.97855	0.955945
B69-1	0.967917	0.937945	0.887217	0.955462	0.994333	0.978577	0.995262	0.97582	1	0.980237	0.982458	0.990588	0.978018	0.97999	0.984033	0.99702	0.968228	0.985646	0.989812	0.969123	0.981248	0.958351	0.996114	0.987209	0.992001	0.991242	0.808222	0.988709	0.968223	0.965752	0.94517	0.96954	0.969816	0.919883	0.988587	0.994876	0.952632	0.992619	0.993826	0.998648	0.951743	0.99903	0.992019	0.991733	0.985405	0.984192	0.987009	0.969881	0.947862
B69-2	0.975905	0.937486	0.874914	0.95162	0.993745	0.985371	0.994325	0.985724	1	0.988771	0.986943	0.99491	0.984375	0.984754	0.987412	0.994525	0.980799	0.990279	0.992991	0.975596	0.982897	0.968825	0.99289	0.986272	0.990945	0.991659	0.81084	0.990034	0.972493	0.974399	0.943327	0.972704	0.97944	0.916264	0.98885	0.99571	0.95341	0.992924	0.995702	0.998866	0.958865	1	0.997979	0.997059	0.993523	0.993289	0.993778	0.97158	0.948528
B70	0.982819	0.955768	0.915959	0.963075	0.998196	0.990645	0.995217	0.990239	1	0.995059	0.994139	0.998473	0.992468	0.994673	0.992462	0.997171	0.991712	0.996432	0.998081	0.986493	0.99125	0.980112	0.989126	0.977781	0.989606	0.988424	0.819289	0.99584	0.966751	0.983868	0.952795	0.967805	0.984897	0.917368	0.98873	0.995751	0.961686	0.990975	0.99464	1	0.96925	1	0.999275	0.997862	0.998636	0.998502	0.994426	0.977943	0.974878
B71	0.993666	0.981793	0.977185	0.989512	0.999271	0.997538	0.997506	0.996972	1	0.999703	0.999147	0.999576	0.998197	0.999708	0.997582	0.998151	0.995927	0.998268	0.999465	0.996249	0.997535	0.994867	0.996264	0.98758	0.996635	0.995146	0.927437	0.999552	0.987506	0.992957	0.983716	0.986733	0.994773	0.97297	0.994511	0.999234	0.988643	0.995581	0.998966	1	0.987622	1	0.998961	0.998636	1	0.999861	0.999383	0.99127	0.992865
B72	0.976004	0.958029	0.909692	0.957964	0.999784	0.991692	0.998563	0.990366	1	0.997908	0.995293	0.997918	0.995057	0.995373	0.994342	1	0.990536	0.997648	0.998735	0.986117	0.990702	0.978521	0.989661	0.981694	0.988115	0.988685	0.848091	0.992713	0.961576	0.976376	0.948062	0.964938	0.981008	0.938407	0.988064	0.993962	0.966549	0.992458	0.993913	0.999678	0.97252	0.999037	0.996359	0.997084	0.997898	0.997513	0.992729	0.975401	0.96927
B73	0.957056	0.969047	0.901419	0.944638	0.999788	0.9928	0.998883	0.989409	1	0.9979	0.995235	0.998955	0.990175	0.994511	0.993491	1	0.987531	0.997586	0.999639	0.974413	0.983825	0.97036	0.99273	0.983049	0.992233	0.990031	0.842042	0.994889	0.969574	0.965531	0.94213	0.973796	0.972184	0.934731	0.990691	0.99384	0.967164	0.994006	0.994554	1	0.980952	1	0.999581	1	0.99717	0.996813	0.995616	0.97321	0.946835
B74	0.958846	0.96114	0.864553	0.934782	1	0.991205	0.998316	0.989312	1	0.997076	0.993057	0.998312	0.989957	0.992793	0.994246	1	0.987553	0.997607	0.998615	0.974894	0.984582	0.97279	0.993845	0.979544	0.992873	0.988693	0.766751	0.991152	0.957737	0.971745	0.923313	0.964123	0.979602	0.916922	0.98912	0.99321	0.954749	0.99306	0.994056	1	0.976594	1	0.998161	0.999009	0.998294	0.998284	0.994226	0.963232	0.956993
B75-1	1	0.933405	0.99882	0.997905	1	0.999451	0.998917	0.999275	0.999411	1	0.998418	0.998987	1	1	0.999467	0.998996	0.999788	0.99829	0.999618	0.999127	1	0.999686	0.99975	0.998371	0.999814	0.999194	0.973718	0.999623	0.998928	0.998376	0.996066	0.998629	1	0.99071	0.998792	1	0.915668	1	1	0.998446	0.883901	0.999129	0.998789	0.998536	0.999693	0.999551	0.999796	0.999582	0.999701
B75-2	0.999276	0.936754	0.997485	0.99667	0.998932	0.999851	0.998969	0.99964	0.998294	1	0.999392	0.998491	1	1	0.999418	0.999086	1	0.998194	0.999621	0.99947	1	1	0.999688	0.998378	0.999789	0.999284	0.971663	0.999573	0.998934	0.998577	0.996147	0.998946	1	0.990408	0.998427	1	0.919858	1	1	0.998939	0.885912	0.998943	0.998942	0.998934	1	1	0.999594	0.998754	0.999746
B76-1	0.916824	0.958119	0.860751	0.92158	0.996545	0.983312	0.994215	0.962708	1	0.981514	0.980592	0.992027	0.974151	0.971368	0.981582	0.996907	0.970439	0.988577	0.992586	0.932984	0.953827	0.921487	0.986312	0.979205	0.983381	0.984891	0.862108	0.98384	0.93794	0.923178	0.908103	0.940262	0.91926	0.928612	0.985414	0.981076	0.955741	0.988367	0.981584	0.999678	0.970611	0.999039	0.993535	0.993642	0.988211	0.98379	0.983679	0.949834	0.89809
B76-2	0.928151	0.957801	0.848375	0.926919	0.997792	0.982077	0.994681	0.964829	1	0.980581	0.980316	0.997287	0.967588	0.959708	0.985164	0.997444	0.968989	0.992372	0.996091	0.931726	0.954127	0.929376	0.986424	0.977791	0.981514	0.984361	0.857261	0.983533	0.941731	0.928918	0.911263	0.942824	0.93436	0.91792	0.987982	0.981741	0.947709	0.987776	0.982349	0.999663	0.964016	0.998993	0.995857	0.995876	0.98755	0.982119	0.987313	0.953143	0.909689
B77	0.962544	0.964592	0.875057	0.940252	0.999156	0.994869	0.99661	0.989413	1	0.994381	0.993322	0.999414	0.989401	0.990709	0.996331	0.999294	0.989009	0.997086	0.999234	0.969182	0.978097	0.964927	0.992519	0.9852	0.987417	0.988184	0.897253	0.992261	0.960978	0.968661	0.928048	0.961379	0.973728	0.938544	0.987853	0.990066	0.968585	0.992427	0.989144	0.999665	0.973748	0.998999	0.996771	0.9959	0.997928	0.997814	0.994495	0.961841	0.960127
B78	0.960607	0.948608	0.887114	0.936695	0.998804	0.991077	0.997044	0.987251	1	0.997595	0.994549	0.999341	0.990273	0.989229	0.991479	0.998863	0.985263	0.995872	0.999024	0.973734	0.982778	0.96725	0.991239	0.985584	0.98969	0.987185	0.806609	0.993436	0.968323	0.954625	0.939899	0.969657	0.962188	0.931064	0.990641	0.9902	0.958033	0.991506	0.989565	0.999626	0.966351	0.998882	0.997638	0.996233	0.997935	0.996582	0.992474	0.959327	0.957646
B79	0.817195	0.956846	0.931956	0.841737	0.985708	0.963831	0.985885	0.953502	0.992997	0.97134	0.973386	0.976447	0.964611	0.960445	0.972639	0.992792	0.941395	0.978226	0.980433	0.939846	0.968461	0.947572	0.988324	0.983005	0.985385	0.990108	0.90479	0.969246	0.94149	0.949753	0.868844	0.941517	0.952941	0.884491	0.988284	0.97988	0.916138	0.988231	0.979584	0.992442	0.955498	0.99189	0.988614	0.986444	0.975955	0.972381	0.969355	0.909687	0.899037
B80-1	0.73391	0.970487	0.949421	0.885146	0.971755	0.944851	0.985878	0.88506	0.995271	0.913954	0.931337	0.957505	0.916314	0.907705	0.937021	0.985919	0.88846	0.957155	0.94921	0.83961	0.897026	0.875585	0.987034	0.984041	0.983965	0.983668	0.944698	0.945216	0.918213	0.919095	0.88065	0.924594	0.912014	0.8888	0.981578	0.968021	0.934417	0.988855	0.965541	0.993534	0.969463	0.991177	0.986567	0.984211	0.937261	0.926914	0.943306	0.919444	0.753956
B80-2	0.721034	0.965956	0.934238	0.878483	0.965977	0.931521	0.981452	0.86922	0.997515	0.906092	0.92071	0.949065	0.908761	0.898006	0.92617	0.984232	0.864751	0.956279	0.946228	0.827592	0.880213	0.853761	0.987963	0.981833	0.98343	0.983259	0.937566	0.944558	0.917321	0.913066	0.860908	0.924351	0.905234	0.868643	0.981321	0.958917	0.934538	0.985876	0.957492	0.991623	0.968477	0.991182	0.99046	0.989526	0.931838	0.917241	0.940701	0.916766	0.732897
B81	0.878309	0.972341	0.982599	0.907603	0.989244	0.984668	0.998382	0.950563	1	0.981745	0.988495	0.993039	0.97821	0.982092	0.982814	0.995207	0.956507	0.984561	0.985939	0.926616	0.954355	0.930233	0.97564	0.969707	0.949149	0.94939	0.984178	0.977106	0.888425	0.948095	0.926805	0.890126	0.943553	0.937074	0.937864	0.875433	0.95281	0.977058	0.874317	1	0.982884	1	0.998938	0.998262	0.990524	0.984878	0.973478	0.896414	0.90363
B82	0.976064	0.891465	0.949922	0.953999	0.999584	0.989952	0.998376	0.980485	0.999582	0.988902	0.985967	0.997354	0.984362	0.988051	0.992932	1	0.990827	0.996629	0.999189	0.984698	0.990458	0.97663	0.981684	0.977479	0.981514	0.983602	0.866924	0.992223	0.934328	0.941523	0.948014	0.927579	0.943714	0.946987	0.985826	0.988313	0.932612	0.990636	0.989233	0.99969	0.904329	0.999074	0.995625	0.996004	0.997766	0.995809	0.992319	0.970847	0.967253
B83	0.980467	0.960158	0.949607	0.970689	0.997024	0.986364	0.993541	0.985775	0.999323	0.993272	0.993749	0.99649	0.990428	0.991279	0.989265	0.996615	0.988172	0.993217	0.993826	0.987431	0.993499	0.981808	0.996588	0.991163	0.992932	0.992246	0.888378	0.99592	0.980355	0.982011	0.967792	0.980625	0.984259	0.954693	0.991994	0.994784	0.966518	0.996141	0.996604	0.999666	0.968151	0.998224	0.997111	0.996301	0.993088	0.993629	0.995924	0.976005	0.97635
B84-1	0.958196	0.939641	0.882594	0.934764	0.997094	0.989268	0.996867	0.986957	0.999006	0.990776	0.990733	0.997607	0.987444	0.986995	0.991092	0.998727	0.986094	0.996028	0.99748	0.972473	0.975992	0.95759	0.993749	0.985824	0.989896	0.992093	0.757619	0.992306	0.970735	0.957371	0.918548	0.967614	0.964529	0.921256	0.993815	0.991822	0.93979	0.993779	0.990757	0.998528	0.952425	0.999451	1	0.997594	0.996077	0.993413	0.993266	0.956626	0.959623
B84-2	0.956833	0.940666	0.87624	0.932777	0.999254	0.991768	0.997528	0.98301	1	0.992052	0.9939	0.99883	0.990075	0.987812	0.992989	0.999386	0.979892	0.994843	0.998734	0.968593	0.979108	0.959864	0.990942	0.980176	0.988584	0.987172	0.76089	0.992475	0.964286	0.962482	0.93056	0.965177	0.967372	0.917932	0.99028	0.986065	0.936679	0.989716	0.985696	1	0.951525	0.999509	1	0.99814	0.994151	0.993444	0.991853	0.955209	0.955899
B85	0.966249	0.956298	0.896627	0.956421	1	0.993283	0.998614	0.993017	1	1	0.994174	0.999329	0.994297	0.995564	0.996049	1	0.991166	0.999172	0.999565	0.982515	0.991277	0.970565	0.991148	0.982574	0.992095	0.990507	0.846025	0.995049	0.974987	0.976077	0.944878	0.97587	0.980575	0.930815	0.990712	0.997379	0.969961	0.99527	0.996523	1	0.974476	1	1	1	0.999728	1	0.995792	0.971528	0.962004
B86-1	0.993062	0.589115	0.985193	0.99014	1	0.995796	0.999722	0.992015	1	0.999289	0.997483	0.999696	0.999007	0.997038	0.998109	1	0.997686	0.99903	0.999746	0.996953	0.997932	0.995846	0.991652	0.989748	0.987688	0.98968	0.877695	0.998809	0.978683	0.98432	0.986428	0.979683	0.984741	0.980741	0.989811	0.993922	0.882628	0.99561	0.993684	0.999779	0.800729	0.999267	0.998863	0.998598	0.998969	0.998838	0.998396	0.989624	0.992084
B86-2	0.994854	0.587168	0.983818	0.988792	1	0.99622	0.9989	0.99189	1	0.999244	0.997936	0.999598	0.997812	0.996398	0.996104	1	0.997665	0.998967	0.999731	0.996697	0.997927	0.994448	0.991987	0.990919	0.989449	0.990644	0.872143	0.998058	0.977341	0.984987	0.984198	0.977821	0.984182	0.977438	0.990314	0.992146	0.887542	0.995273	0.993521	1	0.801421	0.999922	1	0.999727	0.998906	0.998769	0.998299	0.988924	0.989355
L1	0.999159	0.695089	0.996937	0.995743	1	0.999472	1	0.999707	1	1	0.999421	1	1	1	1	1	1	0.999516	1	0.999564	1	0.999926	0.997483	0.998306	0.99922	0.998526	0.96309	0.999655	0.997492	0.997493	0.995609	0.997318	0.999062	0.990221	0.998462	1	0.927748	1	1	1	0.908886	0.999921	1	0.999721	0.999834	1	0.999917	0.998201	0.999786
L6	0.995039	0.908216	0.996522	0.992429	1	0.999895	1	0.998246	1	0.997549	0.998619	0.999789	0.999007	0.999314	0.999306	1	0.998328	0.999589	1	0.998394	0.998893	0.998803	0.998941	0.998703	0.999978	0.999424	0.988066	0.999081	0.998936	0.996753	0.993847	0.999072	0.997549	0.987698	0.999357	0.999184	0.986752	1	0.999201	1	0.987369	0.999932	1	0.99976	0.999504	0.999617	0.999929	0.996585	0.994577
L8	0.997639	0.694053	0.997673	0.996194	1	0.999471	1	0.999706	1	1	0.99942	1	1	1	1	1	1	0.999515	1	0.999563	1	0.999627	0.997205	0.998564	0.999196	0.998524	0.959785	0.999654	0.997127	0.995524	0.995556	0.996943	0.997465	0.989804	0.998108	1	0.930438	1	1	1	0.930497	0.999921	1	0.99972	0.999834	1	0.999917	0.998657	1
L9	0.998455	0.675673	0.996523	0.996352	1	0.999447	1	0.999693	1	1	0.999393	1	1	1	1	1	1	0.999491	1	0.999253	1	0.999922	0.998221	0.997851	1	0.999346	0.961212	0.999637	0.998245	0.99832	0.995786	0.998198	1	0.98899	0.999236	1	0.928498	1	1	1	0.925729	0.999917	1	0.999708	0.999826	1	0.999913	0.998599	1
S1-1	0.851078	0.981225	0.973939	0.910515	0.98894	0.983595	0.997738	0.92979	1	0.96808	0.98069	0.987912	0.968126	0.977814	0.980675	0.994898	0.946582	0.979703	0.985235	0.907752	0.94059	0.918262	0.982963	0.973603	0.961025	0.964295	0.980351	0.976223	0.897894	0.928274	0.916242	0.893015	0.926152	0.928826	0.951572	0.928909	0.960725	0.984764	0.929289	0.999323	0.985142	1	0.99917	0.998117	0.987088	0.980474	0.966267	0.909977	0.861696
S1-2	0.870756	0.983029	0.979235	0.915461	0.986562	0.980757	0.996869	0.940386	1	0.967313	0.980123	0.987153	0.967757	0.978558	0.976155	0.993612	0.94708	0.978124	0.982255	0.911945	0.95056	0.916833	0.980901	0.975578	0.953106	0.958484	0.981629	0.977895	0.886657	0.92361	0.920568	0.876361	0.929044	0.935455	0.944593	0.929363	0.962426	0.987617	0.929488	0.999305	0.988	0.999061	0.997625	0.997955	0.986102	0.982071	0.965624	0.916074	0.872034
S2-1	0.921743	0.988976	0.983765	0.945283	0.994131	0.991375	0.999691	0.968241	1	0.98837	0.991733	0.994506	0.984	0.985693	0.992579	0.997324	0.972414	0.986693	0.994127	0.940334	0.961941	0.946295	0.980671	0.980564	0.953247	0.96304	0.989668	0.987544	0.936277	0.940592	0.9559	0.935021	0.940722	0.961945	0.95542	0.92288	0.971291	0.982686	0.922694	0.999466	0.993532	0.999754	0.999467	0.998721	0.993395	0.990718	0.977571	0.934935	0.9256
S2-2	0.930955	0.991715	0.98632	0.952623	0.990726	0.99004	0.998369	0.966013	1	0.988074	0.991996	0.994047	0.984905	0.985772	0.989475	0.995288	0.97025	0.984009	0.991721	0.941843	0.963627	0.954933	0.978645	0.978917	0.945609	0.960076	0.990551	0.984953	0.932916	0.942632	0.958728	0.93458	0.944804	0.958424	0.948771	0.922341	0.975171	0.979115	0.924815	1	0.99592	1	0.998929	0.998157	0.993297	0.991296	0.971036	0.938803	0.943672
S4-1	0.997886	0.999137	0.9995	0.999062	0.849961	0.93872	0.721513	0.956607	0.648199	0.983262	0.927198	0.949445	0.992882	0.988728	0.947453	0.757672	0.944996	0.912672	0.884978	0.993875	0.998351	0.996129	1	1	1	1	0.998846	0.929845	0.997382	1	0.999642	0.999571	0.999434	0.996754	0.9983	0.998922	0.997875	1	0.99895	0.700795	0.998469	0.704771	0.863555	0.863568	0.928298	0.931516	0.935068	0.998494	0.993395
S4-2	0.99787	0.999132	0.999647	0.999343	0.850419	0.938243	0.722467	0.957372	0.665355	0.984433	0.930676	0.944972	0.992831	0.987551	0.950386	0.751768	0.943897	0.908191	0.883441	0.994514	0.998338	0.996104	1	1	1	1	0.998838	0.937469	0.99916	1	0.99964	0.999569	0.99943	0.997243	0.998587	0.998554	0.996644	1	0.998005	0.701755	0.998094	0.704268	0.859301	0.861082	0.929785	0.92672	0.941277	1	0.993962
S5-1	0.985882	0.99483	0.995381	0.991079	0.876096	0.768852	0.937315	0.887077	0.959201	0.90064	0.889188	0.908344	0.928594	0.908189	0.820636	0.908232	0.892787	0.933059	0.833209	0.938073	0.979872	0.959714	0.99616	0.994792	0.992484	0.992797	0.986822	0.875985	0.98133	0.977495	0.986414	0.983464	0.97756	0.983687	0.9923	0.991712	0.989613	0.998518	0.991369	0.94055	0.996044	0.940939	0.978217	0.98037	0.852048	0.84839	0.862585	0.990387	0.937794
S5-2	0.984536	0.992985	0.996719	0.988891	0.812348	0.451908	0.910992	0.792031	0.942119	0.792934	0.799559	0.820532	0.856174	0.8142	0.589651	0.907873	0.779085	0.846298	0.706234	0.894108	0.953519	0.942957	0.998843	0.996502	0.996627	0.998313	0.985291	0.75137	0.981299	0.970083	0.979635	0.984674	0.967843	0.979087	0.985272	0.990936	0.991393	0.996871	0.990365	0.928209	0.995696	0.927489	0.955131	0.95902	0.738445	0.74255	0.75142	0.985577	0.91355
S6-1	0.998153	0.99892	0.999815	0.999694	0.905288	0.943391	0.719187	0.975104	0.707344	0.981399	0.912281	0.892258	0.994175	0.989821	0.956444	0.825741	0.943772	0.928995	0.890468	0.995052	1	0.997249	1	1	1	1	0.99912	0.926797	0.999105	1	0.999666	0.999596	1	0.998747	0.999162	1	0.9966	1	1	0.681231	0.99875	0.683351	0.896956	0.901877	0.937912	0.943079	0.934323	0.999656	0.987679
S6-2	0.997856	0.999091	1	0.999656	0.894333	0.934364	0.702569	0.971959	0.677736	0.976932	0.90004	0.883732	0.99158	0.987481	0.951233	0.821706	0.940146	0.91892	0.872899	0.994249	1	0.997549	1	1	1	1	0.99982	0.913794	0.999164	1	0.999195	0.99955	1	0.998721	0.99907	1	0.996265	1	1	0.660355	0.998855	0.666771	0.89195	0.897055	0.93288	0.939514	0.922363	0.999614	0.986695
S7-1	0.99721	0.998602	1	1	0.792427	0.899756	0.306546	0.956992	0.769706	0.965789	0.907988	0.936759	0.981055	0.971126	0.9127	0.76379	0.897321	0.889244	0.891952	0.985871	0.995284	0.992138	0.999262	1	1	1	1	0.897903	0.998267	0.999689	0.998549	0.998144	0.999138	1	0.998017	1	0.997207	1	1	0.713805	0.998759	0.720274	0.857622	0.862695	0.910726	0.915591	0.916712	1	0.979038
S8-1	0.986897	0.997311	0.99943	0.991474	0.822146	0.791819	0.836479	0.878677	0.723166	0.898813	0.801788	0.819376	0.936862	0.91821	0.81557	0.799735	0.85409	0.827654	0.702286	0.950258	0.982448	0.970946	0.999101	0.996087	0.996512	0.994878	0.99462	0.834313	0.990536	0.985887	0.987325	0.993607	0.986693	0.980382	0.991894	0.995406	0.993882	0.997453	0.995617	0.716204	0.99761	0.727564	0.91931	0.925847	0.827876	0.83096	0.840986	0.99368	0.948427
S8-2	0.988416	0.997435	0.999839	0.991892	0.797712	0.782108	0.832366	0.866952	0.710469	0.892589	0.789973	0.813083	0.925468	0.902949	0.794382	0.78782	0.829597	0.797419	0.659082	0.943588	0.985889	0.96964	0.999139	0.995659	0.997135	0.99553	0.993202	0.806404	0.989129	0.983925	0.985067	0.992231	0.984284	0.981655	0.990667	0.996585	0.994529	0.997174	0.996678	0.698345	0.997402	0.706858	0.918499	0.925664	0.805944	0.808505	0.823299	0.991177	0.947093
B51	0.893125	0.975615	0.938129	0.687756	1	0.996242	0.997601	0.990578	1	0.997901	0.99779	0.998613	0.991837	0.995104	0.99605	0.99979	0.986891	0.99882	0.999735	0.976501	0.985352	0.976074	0.995562	0.994195	0.998006	0.996535	0.957328	0.991487	0.977021	0.972358	0.91004	0.978493	0.97373	0.882492	0.996796	0.987704	0.94941	0.995121	0.989021	1	0.980115	1	0.999364	1	0.998187	0.996161	0.99033	0.910499	0.970364
S3-1	0.990392	0.998377	0.998604	0.993598	0.32964	0.808467	0.782167	0.884185	0.870151	0.918577	0.85149	0.918816	0.940694	0.918956	0.77248	0.823499	0.780703	0.781008	0.799206	0.966256	0.988598	0.982821	1	0.999134	0.996766	0.995568	0.997833	0.82247	0.990103	0.996263	0.989052	0.992918	0.995246	0.979818	0.993801	0.998389	0.99865	1	0.998463	0.824455	0.999031	0.83124	0.887135	0.894312	0.84531	0.860028	0.847388	0.995671	0.966271
S10-1	0.947876	0.993522	0.996717	0.976556	0.871966	0.784767	0.95248	0.503565	0.961077	0.809059	0.851514	0.888247	0.86029	0.82517	0.770358	0.951052	0.787668	0.865807	0.833626	0.824371	0.891321	0.873771	0.992768	0.990035	0.978821	0.983757	0.993085	0.880684	0.953112	0.940803	0.957186	0.955038	0.93638	0.943365	0.977526	0.965041	0.990413	0.986739	0.965374	0.965547	0.99858	0.966786	0.961544	0.963497	0.825153	0.810649	0.867276	0.959861	0.856184
S3-2	0.990656	0.99812	0.996958	0.994108	0.46373	0.825889	0.784852	0.899302	0.853375	0.919233	0.862688	0.922667	0.944063	0.931655	0.820172	0.806147	0.845179	0.831468	0.815281	0.96614	0.989279	0.981546	0.998415	0.999052	0.997264	0.999485	0.997508	0.846206	0.989538	0.996312	0.989689	0.993733	0.995508	0.984973	0.995444	0.996103	0.996185	1	0.996127	0.820901	0.999665	0.82304	0.881376	0.881117	0.85794	0.855465	0.851683	0.992978	0.967023
S10-2	0.941796	0.991053	0.991063	0.973055	0.863353	0.791887	0.943886	0.527399	0.954343	0.821089	0.869073	0.893133	0.85413	0.823823	0.78889	0.938499	0.787881	0.872864	0.832441	0.820191	0.913131	0.885891	0.991164	0.989764	0.981998	0.983794	0.988524	0.889515	0.952142	0.940139	0.955921	0.954994	0.934326	0.947904	0.980386	0.969931	0.985257	0.988643	0.97083	0.955761	0.997716	0.959603	0.960312	0.968035	0.818334	0.80026	0.869433	0.960003	0.840783
S5-2	0.981106	0.991956	0.995311	0.986193	0.792578	0.442113	0.894615	0.787587	0.942927	0.825786	0.800827	0.828453	0.870877	0.821086	0.611545	0.889066	0.781076	0.846259	0.707139	0.891353	0.953382	0.939053	0.99571	0.993454	0.993015	0.994527	0.984027	0.765596	0.977218	0.966645	0.974308	0.981784	0.961425	0.966198	0.984529	0.989618	0.992029	0.995294	0.990186	0.93135	0.994685	0.933734	0.96264	0.966355	0.730469	0.73482	0.749058	0.98373	0.904528
S11-1	0.991151	0.99788	0.999636	0.995288	0.764147	0.765381	0.862415	0.903271	0.895773	0.882986	0.795825	0.788556	0.931339	0.908829	0.782011	0.810616	0.84538	0.862653	0.698081	0.961208	0.985496	0.973698	1	0.998003	0.996202	0.99587	0.997704	0.744465	0.991017	0.992809	0.99005	0.994219	0.992798	0.987696	0.989352	0.996008	0.994321	0.998576	0.995674	0.80816	0.994596	0.798863	0.935039	0.93924	0.791072	0.790361	0.749931	0.996389	0.963635
S7-2	0.996082	0.998935	0.999285	0.997237	0.76369	0.896673	0.335779	0.954385	0.770225	0.971976	0.899789	0.934887	0.981833	0.975733	0.896862	0.721683	0.890911	0.884563	0.87449	0.986776	0.996062	0.992705	0.998716	0.999472	1	1	0.997445	0.903499	0.993883	0.998761	0.994309	0.994537	0.998475	0.993744	0.998039	0.998239	0.996956	1	0.997962	0.716945	0.998812	0.711449	0.872038	0.874187	0.90646	0.907766	0.916745	0.998948	0.979431
S11-2	0.995543	0.999181	0.999677	0.99629	0.895184	0.901499	0.933989	0.954999	0.944571	0.954098	0.920172	0.912366	0.974963	0.965326	0.913569	0.894532	0.935953	0.946409	0.874683	0.983267	0.994426	0.988107	0.999589	0.998758	0.997128	0.998089	0.998033	0.907117	0.995799	0.996757	0.995852	0.99657	0.995796	0.992707	0.99652	0.998715	0.995124	0.99968	0.998677	0.898172	0.99679	0.897521	0.970918	0.972788	0.914084	0.91353	0.906278	0.997097	0.979897
S9-1	0.996108	0.999433	1	0.995759	0.93212	0.946114	0.913888	0.963461	0.792973	0.9848	0.879009	0.898641	0.990708	0.986117	0.962435	0.86628	0.934757	0.863481	0.849987	0.987779	0.996249	0.991841	1	0.99952	0.997739	1	0.999045	0.928289	0.998236	0.997518	0.993556	0.998845	0.99666	0.989973	0.999025	0.999873	0.994465	1	0.999877	0.807368	0.995384	0.814262	0.978992	0.977982	0.918412	0.92695	0.933604	0.995854	0.986961
S12-1	0.996098	0.999462	0.999798	0.998469	0.854986	0.923204	0.823576	0.95355	0.768392	0.971308	0.884315	0.876195	0.988523	0.983381	0.938631	0.780275	0.923744	0.898488	0.827672	0.990534	0.998158	0.994624	1	1	0.998197	0.998095	0.999396	0.912972	0.99671	0.999353	0.997543	0.997967	0.998486	0.993184	0.997675	1	0.996691	1	1	0.728276	0.997746	0.734042	0.930492	0.932793	0.91589	0.916195	0.915948	0.998981	0.983824
S9-2	0.994954	0.999438	1	0.995837	0.922112	0.935742	0.910033	0.957783	0.776611	0.983237	0.867401	0.875568	0.989389	0.984568	0.960309	0.844086	0.931499	0.866302	0.835225	0.989888	0.996854	0.992778	0.999438	0.999466	0.996688	0.999481	1	0.92975	0.999363	0.997759	0.995696	1	0.997517	0.991002	0.998296	0.998657	0.990912	0.998841	0.998694	0.784882	0.994277	0.79557	0.97659	0.978037	0.911341	0.92508	0.930322	0.996017	0.986784
S12-2	0.995122	0.999208	0.999774	0.997752	0.820427	0.896357	0.789926	0.935277	0.709679	0.962028	0.843572	0.846231	0.98374	0.977903	0.910907	0.760449	0.902787	0.870731	0.785104	0.988352	0.99899	0.993778	1	1	0.99844	0.998324	0.999804	0.876584	0.996214	0.999044	0.997024	0.99709	0.998051	0.992246	0.99668	1	0.996293	1	1	0.664716	0.997924	0.675956	0.913304	0.914752	0.880504	0.882402	0.881643	0.999028	0.984649
S13-1	0.997343	0.997499	0.997082	0.997219	0.730383	0.882484	0.842264	0.912123	0.909187	0.956149	0.921196	0.960616	0.964546	0.952285	0.876592	0.905926	0.881135	0.85299	0.889456	0.975667	0.993988	0.990564	0.998848	0.998738	1	0.999318	0.996719	0.917585	0.994922	0.997503	0.99439	0.996451	0.998075	0.992846	0.997413	0.999707	0.996236	1	1	0.921982	0.998267	0.923114	0.831681	0.83884	0.91932	0.922636	0.920911	0.99795	0.976995
S13-2	0.995487	0.997834	0.998446	0.996059	0.72181	0.868478	0.835433	0.904307	0.905472	0.944004	0.916326	0.955093	0.959635	0.948778	0.861138	0.895275	0.87722	0.849546	0.884709	0.975318	0.995049	0.988654	0.998904	0.999011	0.997825	0.997057	0.997042	0.913314	0.994212	0.996582	0.992727	0.994974	0.996945	0.990793	0.995841	1	0.998414	1	1	0.912631	0.999095	0.91194	0.828276	0.835599	0.915963	0.912314	0.919674	0.998649	0.97394
S17-2	1	0.999177	1	1	0.890205	0.958127	0.795266	0.964274	0.330037	0.990752	0.917494	0.934867	0.996018	0.992317	0.960994	0.832691	0.947723	0.908547	0.886989	0.992063	0.999171	0.996063	1	1	1	1	0.999731	0.952942	1	1	1	1	0.999098	1	0.998649	1	0.997864	1	1	0.72032	1	0.736809	0.906473	0.91082	0.93403	0.937983	0.955434	1	0.992754
S14-1	0.99758	0.989148	0.99632	0.997639	0.920119	0.949298	0.883582	0.949276	0.921968	0.964358	0.964695	0.952699	0.980908	0.970497	0.95753	0.960593	0.936059	0.899825	0.958652	0.983944	0.99405	0.983478	0.998966	0.997613	1	0.999368	0.982181	0.966782	0.994163	0.988258	0.995851	0.997081	0.988183	0.989571	0.993852	1	0.991181	0.99876	1	0.949395	0.992129	0.9471	0.755775	0.763814	0.971345	0.968493	0.964204	0.994983	0.981511
S22-1	0.955253	0.995755	0.992184	0.983869	0.918617	0.832623	0.977151	0.851374	0.985367	0.595926	0.790333	0.81754	0.713477	0.750428	0.806585	0.980042	0.867769	0.936552	0.876106	0.816063	0.897555	0.810511	0.9954	0.991794	0.990443	0.989036	0.992819	0.852159	0.975204	0.926664	0.964765	0.972962	0.929567	0.970055	0.98386	0.959086	0.991289	0.996039	0.958206	0.973472	0.996237	0.975168	0.977409	0.983175	0.783457	0.783592	0.816338	0.978286	0.849649
S14-2	0.99553	0.982795	0.996846	0.995371	0.914846	0.937822	0.878757	0.941387	0.914851	0.951757	0.952062	0.939387	0.97588	0.965379	0.946862	0.955324	0.928684	0.88909	0.951214	0.982686	0.993278	0.981184	0.999001	0.997433	0.999271	0.998534	0.972446	0.959074	0.99543	0.985004	0.993408	0.99595	0.984725	0.985962	0.991333	1	0.984148	0.998558	1	0.935171	0.986073	0.934933	0.752223	0.759785	0.965627	0.959708	0.955098	0.994321	0.979624
S22-2	0.962813	0.993565	0.987049	0.982697	0.903316	0.791105	0.975709	0.824004	0.986008	0.481808	0.710282	0.789178	0.649888	0.687892	0.758064	0.977395	0.851308	0.916838	0.846405	0.812231	0.891944	0.811147	0.997824	0.992412	0.991622	0.989803	0.992997	0.80858	0.975485	0.928096	0.954802	0.975182	0.92988	0.973159	0.982626	0.962696	0.990701	0.995207	0.962313	0.967983	0.995433	0.971188	0.969707	0.977851	0.751891	0.755678	0.79049	0.975497	0.869108
S15-1	0.998408	0.998091	0.999501	0.999869	0.901613	0.948747	0.708866	0.974428	0.73937	0.984631	0.943981	0.92277	0.994137	0.989974	0.963907	0.807876	0.956977	0.938072	0.915955	0.996163	0.999625	0.997098	1	1	1	1	0.998336	0.948336	0.998642	1	0.999718	0.999369	0.999621	0.998659	0.998942	1	0.99727	1	1	0.77649	0.999838	0.777259	0.872959	0.876739	0.95031	0.955679	0.949755	1	0.988319
S15-2	0.999037	0.998077	0.999729	0.998978	0.902704	0.950911	0.704958	0.978804	0.738912	0.984832	0.943434	0.922095	0.993	0.990359	0.966728	0.80403	0.958828	0.939633	0.916196	0.996643	1	0.99576	0.999853	0.998968	1	1	0.997741	0.947878	0.997917	0.999362	0.9989	0.998475	0.999479	0.997589	0.99927	1	0.996512	1	1	0.780359	0.998792	0.779904	0.869215	0.873243	0.951888	0.958966	0.950484	0.999704	0.988888
S24-1	0.92326	0.990284	0.983064	0.971449	0.960964	0.899878	0.987267	0.856797	0.992398	0.761261	0.860519	0.89452	0.760831	0.804714	0.885121	0.993039	0.881356	0.95667	0.938772	0.778154	0.841498	0.752499	0.983796	0.97735	0.976545	0.974787	0.979995	0.90709	0.925361	0.865082	0.951028	0.929281	0.864596	0.963605	0.971415	0.910666	0.984972	0.987874	0.907073	0.9941	0.993658	0.995185	0.984109	0.988752	0.881871	0.874649	0.872474	0.950451	0.774834
S24-2	0.929496	0.99005	0.988058	0.978856	0.960224	0.899326	0.986736	0.855599	0.991933	0.747406	0.857971	0.890537	0.751776	0.788306	0.881331	0.992508	0.884872	0.958566	0.939539	0.786104	0.83724	0.748413	0.986673	0.977834	0.980797	0.974731	0.980964	0.900853	0.92668	0.871446	0.952599	0.9322	0.867437	0.965378	0.971707	0.916713	0.98616	0.987813	0.912342	0.993743	0.996135	0.994993	0.983151	0.989207	0.875337	0.873644	0.86975	0.955639	0.782374
S16-1	0.999207	0.999398	0.999607	0.999772	0.864737	0.946506	0.756754	0.967195	0.782781	0.984017	0.917288	0.935422	0.995476	0.989825	0.954925	0.814509	0.944151	0.91807	0.891407	0.99506	0.999518	0.99696	0.999715	1	1	1	0.999205	0.94002	0.998591	0.999855	0.999119	0.99895	0.999612	0.998318	0.998696	1	0.998118	1	1	0.743218	0.999406	0.744452	0.850635	0.85839	0.944509	0.9466	0.943366	0.99963	0.992439
S25-1	0.969252	0.995349	0.992266	0.984276	0.890202	0.836685	0.926155	0.883001	0.922275	0.785584	0.713854	0.689531	0.818939	0.841854	0.843662	0.905691	0.857902	0.893616	0.777987	0.885063	0.942847	0.889853	0.998731	0.993836	0.993217	0.992095	0.992236	0.824346	0.980307	0.942693	0.973168	0.984722	0.945264	0.976174	0.991207	0.974305	0.990603	0.997211	0.972924	0.842713	0.997425	0.849318	0.965133	0.970106	0.822964	0.823254	0.816004	0.986268	0.887363
S16-2	0.999212	0.99917	0.999555	0.999873	0.853465	0.948377	0.744238	0.966444	0.782918	0.980534	0.925963	0.938905	0.993477	0.987991	0.953091	0.815227	0.943313	0.91497	0.894851	0.994387	0.999637	0.996841	0.999547	1	1	1	0.998947	0.94205	0.99829	0.999677	0.999727	0.998683	0.999566	0.998248	0.998472	1	0.997901	1	1	0.754787	0.998836	0.751312	0.843141	0.848093	0.941335	0.945887	0.949077	1	0.98993
S26-1	0.981364	0.997799	0.99874	0.995498	0.927875	0.834254	0.936594	0.892819	0.927308	0.799995	0.748975	0.494173	0.846376	0.857011	0.849263	0.913004	0.877763	0.902554	0.80912	0.918391	0.951487	0.929503	0.995565	0.993173	0.993933	0.992175	0.995783	0.836586	0.983881	0.968338	0.977206	0.984609	0.964084	0.987281	0.988538	0.985169	0.994596	0.994561	0.986369	0.864069	0.997217	0.864761	0.968049	0.971808	0.82001	0.826514	0.817539	0.991786	0.923245
S16-3	0.998322	0.999618	0.999582	0.998679	0.898918	0.961352	0.820618	0.972946	0.836838	0.983957	0.934706	0.947167	0.994673	0.990827	0.964803	0.859704	0.959105	0.937635	0.916922	0.995297	0.999739	0.99738	0.999934	1	0.999034	0.998988	0.999324	0.953127	0.998552	0.999373	0.998243	0.99865	0.999318	0.997447	0.998552	1	0.997492	1	1	0.812943	0.998309	0.813254	0.879067	0.880879	0.955286	0.956029	0.953645	1	0.99276
S26-2	0.982554	0.998155	0.999236	0.994713	0.91802	0.828117	0.937596	0.892392	0.93257	0.782621	0.713321	0.436603	0.830878	0.853672	0.838418	0.91312	0.870783	0.890728	0.796874	0.910709	0.945731	0.92463	0.99746	0.99382	0.994272	0.990781	0.997071	0.834843	0.987269	0.970753	0.978316	0.985032	0.96821	0.986107	0.987832	0.989648	0.994369	0.995347	0.989828	0.872283	0.996054	0.875274	0.971607	0.977763	0.820051	0.829708	0.81538	0.993492	0.927819
S17-1	0.999341	0.999558	1	1	0.908573	0.954163	0.812122	0.97136	0.568923	0.986064	0.922569	0.932526	0.994587	0.990471	0.963754	0.813284	0.95536	0.935614	0.896823	0.995063	0.999611	0.997205	1	1	1	1	0.99986	0.948604	0.999841	1	0.999709	1	0.999537	0.998987	0.999222	1	0.99835	1	1	0.74675	0.999599	0.755118	0.917909	0.928806	0.939954	0.943451	0.950783	1	0.991895
S27-1	0.960217	0.994224	0.986453	0.983834	0.943662	0.865541	0.983696	0.860208	0.991093	0.694884	0.825087	0.856569	0.556462	0.755776	0.841502	0.989954	0.882838	0.953055	0.907389	0.816342	0.8956	0.812414	0.995207	0.991838	0.99161	0.989351	0.992207	0.883137	0.968618	0.906384	0.967986	0.971219	0.907655	0.971104	0.98631	0.964431	0.992995	0.996133	0.963187	0.991137	0.997995	0.991887	0.983525	0.987367	0.838199	0.831126	0.856546	0.980044	0.850983
S28-1	0.888201	0.984811	0.969237	0.951971	0.977769	0.938698	0.993288	0.876637	0.993345	0.846861	0.903317	0.943219	0.835114	0.857944	0.92615	0.993461	0.886506	0.963808	0.96871	0.741879	0.802989	0.726108	0.983121	0.970554	0.973632	0.967261	0.973949	0.929257	0.919896	0.840423	0.927525	0.922701	0.839817	0.945633	0.968292	0.897629	0.977985	0.985655	0.893465	0.996021	0.995656	0.996934	0.993389	0.993919	0.922561	0.915316	0.88792	0.936112	0.756639
S18-1	0.999818	0.997097	0.998734	0.997484	0.95942	0.973727	0.888526	0.973006	0.902409	0.988938	0.98679	0.950159	0.992975	0.991232	0.983685	0.96291	0.972361	0.95275	0.972026	0.994647	1	0.994641	0.999032	0.998456	0.999805	0.99942	0.993481	0.976213	0.994849	0.9973	0.995226	0.995186	0.998407	0.99702	0.998701	1	0.997234	1	1	0.959057	0.998206	0.95312	0.82793	0.82993	0.986095	0.982991	0.976313	0.998124	0.994839
S28-2	0.91692	0.987606	0.982763	0.967016	0.977605	0.944523	0.992176	0.883839	0.993535	0.856446	0.911894	0.945385	0.855258	0.854906	0.931336	0.993602	0.903157	0.965368	0.968362	0.76913	0.839123	0.751266	0.978058	0.96965	0.96657	0.966612	0.979875	0.938827	0.917638	0.854963	0.947886	0.922912	0.856208	0.957977	0.970445	0.901708	0.982801	0.98795	0.895791	0.994975	0.994594	0.995581	0.989421	0.990864	0.923413	0.916618	0.910271	0.950593	0.759837
S18-2	0.999312	0.998721	0.999724	0.999866	0.958241	0.972693	0.888718	0.974255	0.901004	0.990931	0.987299	0.95239	0.994678	0.991591	0.984184	0.96265	0.971617	0.951191	0.972664	0.995009	1	0.996156	0.999109	1	0.99974	1	0.996213	0.978151	0.996282	0.998706	0.999892	0.99839	0.998942	0.999109	0.99926	1	0.999285	1	1	0.961951	0.999801	0.957059	0.835145	0.83825	0.987322	0.986103	0.977181	0.997329	0.994479
S29-1	0.957086	0.988268	0.979964	0.974675	0.933338	0.82462	0.978998	0.83558	0.990062	0.736987	0.831391	0.872424	0.77033	0.58263	0.779382	0.983688	0.857483	0.931798	0.879214	0.741246	0.850608	0.780189	0.992789	0.987198	0.989055	0.987052	0.981027	0.842361	0.961374	0.912226	0.961602	0.969025	0.916454	0.969618	0.98347	0.956845	0.987332	0.995384	0.956206	0.98635	0.994103	0.987163	0.977974	0.978908	0.765324	0.745901	0.810689	0.973943	0.821134
S19-1	0.999208	0.994783	0.998435	0.998803	0.958325	0.967694	0.931661	0.968902	0.95852	0.982164	0.983976	0.968919	0.989353	0.984122	0.973143	0.975309	0.970928	0.9535	0.973912	0.990319	0.99744	0.993587	0.999507	0.998395	0.999741	0.999423	0.99306	0.976786	0.99599	0.996175	0.996562	0.996125	0.996986	0.995539	0.996627	1	0.995771	0.998964	1	0.974652	0.996839	0.971126	0.817383	0.817073	0.98435	0.979423	0.977219	0.996051	0.991702
S29-2	0.958535	0.98264	0.971107	0.97708	0.917848	0.812059	0.976046	0.823928	0.987168	0.746782	0.798141	0.868099	0.753997	0.489911	0.730011	0.981122	0.823635	0.908467	0.870949	0.731171	0.797376	0.77546	0.996456	0.988364	0.995197	0.991822	0.979673	0.803702	0.96967	0.91333	0.958344	0.977027	0.911967	0.971733	0.986613	0.974271	0.985322	0.992745	0.97228	0.982918	0.993171	0.984337	0.975449	0.972164	0.709719	0.72604	0.790234	0.974238	0.836876
S19-2	0.99803	0.994705	0.998015	0.997518	0.961869	0.965546	0.928033	0.962699	0.948227	0.980827	0.982109	0.964777	0.98813	0.984917	0.975525	0.974305	0.968132	0.955848	0.973386	0.990941	0.996654	0.990357	0.999042	0.998	0.999828	0.999425	0.990685	0.976823	0.99145	0.993125	0.994475	0.991517	0.993441	0.993725	0.997251	1	0.994645	0.99897	1	0.973333	0.996886	0.968294	0.829834	0.833322	0.982197	0.978787	0.974181	0.99544	0.989995
S30-1	0.970257	0.994325	0.994789	0.98679	0.784322	0.601603	0.905571	0.737943	0.951414	0.747164	0.767205	0.850533	0.821237	0.729424	0.381734	0.898634	0.757603	0.828007	0.722208	0.860677	0.9426	0.922763	0.996189	0.99218	0.994334	0.990261	0.988913	0.726114	0.97989	0.962347	0.974171	0.982947	0.958954	0.967171	0.985416	0.987483	0.997314	0.99316	0.986312	0.928752	0.998382	0.932647	0.936858	0.946052	0.677409	0.6668	0.717956	0.983829	0.880499
S20-1	0.999381	0.999322	0.999686	0.999913	0.971049	0.987589	0.904985	0.984368	0.940096	0.994067	0.990511	0.976623	0.996388	0.994367	0.990003	0.966774	0.984767	0.972355	0.983281	0.99807	1	0.99833	1	1	1	1	0.99759	0.987798	0.998681	0.999581	0.999452	0.999448	0.999572	0.999046	0.999505	1	0.998789	1	1	0.964186	0.999892	0.961028	0.87895	0.876385	0.990551	0.991374	0.987348	0.998216	0.997035
S30-2	0.974071	0.993685	0.995321	0.984834	0.783985	0.643131	0.895449	0.783734	0.943091	0.776487	0.797555	0.85292	0.864649	0.790995	0.505664	0.894859	0.784358	0.850889	0.734967	0.867507	0.944062	0.92213	0.997088	0.992135	0.994058	0.989046	0.986055	0.75452	0.976906	0.966874	0.97093	0.980056	0.963678	0.969506	0.987037	0.984649	0.993529	0.996248	0.9837	0.910561	0.996154	0.91113	0.942121	0.946054	0.698807	0.705194	0.735835	0.985444	0.887731
S20-2	0.999052	0.999314	0.999543	0.99987	0.962863	0.983429	0.89299	0.981509	0.929467	0.990357	0.98969	0.967323	0.994528	0.99178	0.986744	0.95963	0.979205	0.962045	0.979339	0.997294	0.999516	0.99772	1	1	1	1	0.99909	0.981527	0.998927	0.99957	1	0.999655	0.999453	1	0.999279	1	0.999868	1	1	0.956173	1	0.951605	0.844903	0.842665	0.987671	0.986993	0.981128	1	0.995267
S31-1	0.993479	0.998845	0.999615	0.996563	0.811695	0.893932	0.724911	0.95273	0.796998	0.971727	0.876159	0.920157	0.990763	0.983414	0.91004	0.364743	0.873582	0.904393	0.839094	0.992262	1	0.996253	0.999276	1	0.99697	0.99672	0.998748	0.898181	0.994047	0.999097	0.996445	0.997231	0.999054	0.987886	0.997145	0.999182	0.998241	1	0.999205	0.636739	0.998346	0.639701	0.927451	0.934292	0.871224	0.872753	0.905964	0.997977	0.986052
S21-1	0.953018	0.993697	0.989365	0.981935	0.901843	0.779423	0.966674	0.810973	0.977755	0.675618	0.793165	0.81374	0.766452	0.784609	0.765147	0.964283	0.852433	0.922876	0.811875	0.826522	0.932145	0.879626	0.996605	0.992575	0.993189	0.987784	0.988365	0.827216	0.977773	0.946999	0.959162	0.980835	0.94403	0.967348	0.987852	0.983164	0.99299	0.995869	0.982565	0.963624	0.997163	0.963036	0.977856	0.979933	0.754297	0.743972	0.804076	0.977466	0.85166
S21-2	0.946425	0.995139	0.989612	0.980161	0.892119	0.785297	0.972377	0.800885	0.97439	0.668307	0.790167	0.813885	0.762131	0.771822	0.743608	0.96367	0.842101	0.92014	0.813257	0.826223	0.926348	0.872767	0.995259	0.992483	0.992877	0.987043	0.99126	0.818241	0.975179	0.948052	0.964502	0.976148	0.947526	0.966647	0.987406	0.981784	0.994916	0.995021	0.981255	0.964798	0.996815	0.96312	0.979455	0.981061	0.742134	0.732378	0.782275	0.977029	0.853657
S35-1	0.989384	0.998809	0.9991	0.994944	0.72947	0.855001	0.765296	0.891168	0.785534	0.953007	0.886765	0.899335	0.97878	0.961525	0.873593	0.716262	0.835545	0.84878	0.797641	0.974362	0.991948	0.986572	0.998886	0.998995	0.997695	0.997514	0.998377	0.876301	0.991389	0.995372	0.991774	0.994975	0.991948	0.983028	0.994641	0.997925	0.994292	0.998297	0.998173	0.729413	0.997502	0.725246	0.868712	0.869142	0.87831	0.879394	0.881768	0.996419	0.965129
S36-1	0.811028	0.979139	0.968247	0.891597	0.98166	0.97465	0.992605	0.919734	0.999475	0.956838	0.971552	0.97996	0.953513	0.954554	0.96808	0.992606	0.92533	0.970342	0.975967	0.870608	0.910279	0.888912	0.968503	0.957895	0.93819	0.936201	0.970295	0.958446	0.861274	0.905942	0.901283	0.855604	0.901817	0.90002	0.918878	0.886467	0.948962	0.958129	0.888638	1	0.985872	0.999541	0.996557	0.996235	0.980491	0.974236	0.946617	0.882475	0.843225
S37-2	0.988896	0.998386	1	0.994846	0.797576	0.720904	0.888372	0.834407	0.87151	0.861238	0.746764	0.75825	0.908201	0.873768	0.739882	0.835898	0.767383	0.730894	0.453899	0.926751	0.976728	0.971398	0.997676	0.998626	0.997928	1	0.999089	0.712648	0.986624	0.992015	0.981873	0.991978	0.989777	0.973314	0.990713	0.998324	0.991475	0.995224	0.998471	0.80964	0.998442	0.812106	0.953485	0.953616	0.727156	0.747751	0.739338	0.989275	0.943087
S23-2	0.972759	0.994232	0.992717	0.986995	0.854617	0.815432	0.905685	0.869679	0.907379	0.740311	0.512012	0.751417	0.788846	0.804222	0.80706	0.862615	0.84324	0.875677	0.76201	0.870566	0.925479	0.866152	0.996834	0.995038	0.990318	0.994139	0.993978	0.811077	0.978728	0.952273	0.973289	0.982694	0.954138	0.97548	0.98695	0.979657	0.990527	0.996379	0.97955	0.824211	0.996867	0.826506	0.966906	0.970541	0.773001	0.775435	0.799057	0.986219	0.896987
S41-1	0.917884	0.98943	0.977474	0.964883	0.965535	0.902368	0.989964	0.864815	0.994299	0.850085	0.904718	0.937072	0.862027	0.813348	0.897496	0.99119	0.898245	0.960704	0.929483	0.657517	0.812167	0.735671	0.982143	0.975071	0.972461	0.973109	0.982264	0.924623	0.924852	0.864115	0.947687	0.931694	0.868061	0.969412	0.973133	0.946287	0.984424	0.990948	0.939094	0.99248	0.995193	0.994287	0.988169	0.990408	0.882233	0.868145	0.908118	0.95597	0.73614
S41-2	0.906294	0.987623	0.975714	0.956987	0.960379	0.892674	0.988118	0.827865	0.992535	0.805817	0.876072	0.921777	0.820091	0.750638	0.875162	0.991285	0.865934	0.950293	0.914394	0.566669	0.766346	0.691767	0.982093	0.974753	0.971582	0.972705	0.97971	0.908262	0.91713	0.839558	0.941252	0.924423	0.835188	0.964523	0.966528	0.943912	0.982857	0.98553	0.937586	0.992289	0.99632	0.993724	0.985256	0.986157	0.85595	0.839222	0.888684	0.949373	0.699364
S42-1	0.921467	0.986038	0.972971	0.965634	0.977633	0.936202	0.993347	0.882206	0.997104	0.858355	0.910679	0.949594	0.868249	0.819181	0.93015	0.993702	0.903385	0.972264	0.957676	0.665221	0.668702	0.667407	0.984319	0.980557	0.975772	0.975348	0.982092	0.941361	0.939101	0.880117	0.947036	0.949174	0.873184	0.974909	0.9683	0.947676	0.984156	0.988206	0.946249	0.996852	0.997729	0.997659	0.994377	0.995751	0.917803	0.901647	0.926642	0.957335	0.777663
S25-2	0.970947	0.996184	0.992624	0.986922	0.877621	0.82834	0.920786	0.87134	0.920619	0.76755	0.67049	0.669311	0.808909	0.834243	0.836393	0.900191	0.838223	0.888605	0.758507	0.872189	0.929196	0.876071	0.996872	0.993974	0.994166	0.989986	0.995285	0.806862	0.976551	0.941306	0.974505	0.982767	0.941793	0.978027	0.987422	0.978066	0.988767	0.996841	0.975877	0.834569	0.995419	0.839994	0.958331	0.961096	0.820487	0.817326	0.785027	0.983487	0.878812
S43-1	0.921513	0.993403	0.987461	0.968033	0.986329	0.958306	0.996918	0.895665	0.99701	0.893748	0.939446	0.960284	0.901435	0.870777	0.949792	0.994317	0.920128	0.980537	0.971785	0.721981	0.799131	0.726515	0.982285	0.975671	0.968872	0.968476	0.990186	0.958715	0.936437	0.892518	0.95438	0.943549	0.895022	0.970117	0.967672	0.920822	0.990073	0.989638	0.912931	0.998082	0.998786	0.998701	0.996065	0.996187	0.937465	0.922193	0.939235	0.955767	0.795377
S43-2	0.925871	0.994335	0.987261	0.960464	0.98414	0.960938	0.995235	0.898431	0.996959	0.899668	0.939695	0.965371	0.906795	0.872038	0.951022	0.995182	0.922002	0.978036	0.976148	0.735932	0.797716	0.736451	0.982751	0.974803	0.968688	0.96593	0.992766	0.961228	0.939685	0.893905	0.95034	0.945101	0.892735	0.972444	0.970885	0.914287	0.988204	0.988754	0.909735	0.99783	0.999577	0.998532	0.995632	0.996529	0.94043	0.929757	0.944256	0.955515	0.805465
S46-1	0.998745	0.99873	0.999637	0.998992	0.861698	0.94333	0.787163	0.966308	0.662064	0.991726	0.904074	0.927503	0.996302	0.994011	0.960317	0.716381	0.925596	0.901203	0.843117	0.992682	0.999497	0.996098	0.999213	1	1	1	0.998854	0.949107	0.998401	1	0.998845	0.999279	0.999416	0.998177	0.998139	1	0.995448	1	1	0.706095	0.996556	0.710439	0.924274	0.924798	0.924673	0.927315	0.954306	0.999623	0.988091
S46-2	0.998568	0.998569	0.999382	0.999582	0.862769	0.943401	0.778694	0.965964	0.664922	0.992204	0.90801	0.934291	0.996324	0.9927	0.9584	0.727336	0.924611	0.908548	0.852429	0.993028	0.999501	0.996564	0.999448	1	1	1	0.998905	0.948623	0.997905	1	0.999036	0.998844	0.999419	0.998808	0.998149	0.999346	0.99778	0.999648	0.999801	0.717304	0.99901	0.730367	0.926833	0.926544	0.920775	0.928191	0.955536	0.999583	0.986455
S49-1	0.913262	0.987264	0.965776	0.954992	0.983781	0.944811	0.991298	0.896177	0.992541	0.861829	0.899357	0.946679	0.855005	0.834076	0.941275	0.993224	0.905142	0.977006	0.965241	0.7223	0.770599	0.498137	0.987413	0.978233	0.985688	0.983839	0.976485	0.938235	0.943844	0.851103	0.941621	0.94943	0.850394	0.971322	0.979127	0.937968	0.983882	0.991501	0.933151	0.99315	0.992742	0.994471	0.993169	0.993795	0.929542	0.92285	0.926354	0.943503	0.776379
S49-2	0.906298	0.984592	0.955479	0.945869	0.978095	0.949849	0.991593	0.879642	0.994981	0.872569	0.89941	0.954287	0.853638	0.829558	0.939031	0.990986	0.886385	0.974177	0.963184	0.700197	0.753696	0.488513	0.987766	0.978583	0.985514	0.984154	0.970705	0.928562	0.935307	0.844962	0.933475	0.938886	0.848975	0.957219	0.97888	0.940024	0.981833	0.981922	0.936347	0.995642	0.990575	0.997325	0.99542	0.995076	0.923052	0.916828	0.906861	0.937928	0.783817
S52-1	0.926239	0.988822	0.965474	0.918869	0.988116	0.980229	0.995296	0.938574	1	0.986947	0.990854	0.993395	0.983829	0.97708	0.980159	0.994138	0.957275	0.981127	0.988169	0.931417	0.950266	0.931957	0.962218	0.953069	0.935816	0.939073	0.977087	0.975559	0.845183	0.945247	0.925112	0.847686	0.949519	0.914903	0.924047	0.904988	0.955217	0.955212	0.905583	1	0.990499	1	0.998777	0.998827	0.988153	0.982373	0.968324	0.896044	0.935361
S31-2	0.990403	0.996565	0.998796	0.994974	0.777335	0.859543	0.706346	0.932844	0.789222	0.956543	0.840684	0.913927	0.976888	0.972838	0.86956	0.393907	0.838601	0.863798	0.788573	0.983966	1	0.98796	0.99938	1	0.996168	0.995	0.996901	0.866967	0.99283	0.996887	0.99187	0.994594	0.994625	0.982278	0.995238	0.999243	1	1	0.999213	0.606112	0.998591	0.620177	0.916764	0.921773	0.841607	0.84622	0.885378	0.99577	0.979122
S32-1	0.960353	0.98912	0.989864	0.974	0.810611	0.72392	0.87915	0.809785	0.955503	0.887905	0.868191	0.891746	0.910536	0.89017	0.75473	0.887233	0.785611	0.833579	0.754932	0.905041	0.960294	0.94018	0.992508	0.988875	0.989906	0.990021	0.984201	0.824902	0.969863	0.96988	0.971739	0.977928	0.968122	0.955897	0.985797	0.979076	0.986867	0.991814	0.980949	0.938516	0.994677	0.932688	0.953021	0.951549	0.829994	0.823875	0.81571	0.978793	0.90897
S32-2	0.965215	0.991244	0.991688	0.977443	0.828144	0.763289	0.885785	0.848585	0.950871	0.903227	0.883446	0.903149	0.926677	0.909092	0.795017	0.890543	0.835844	0.868113	0.793214	0.914707	0.962741	0.943782	0.987843	0.983159	0.98701	0.987086	0.987547	0.853113	0.964274	0.964018	0.974587	0.971702	0.962437	0.963349	0.98706	0.978192	0.98782	0.992713	0.977777	0.928136	0.99383	0.928172	0.949909	0.955946	0.852085	0.843603	0.847124	0.97773	0.913233
S33-1	0.92416	0.988251	0.983889	0.966572	0.819069	0.758228	0.888447	0.746809	0.927227	0.809916	0.811067	0.847594	0.859422	0.841989	0.778807	0.861732	0.607176	0.799352	0.771522	0.810035	0.905094	0.86704	0.990185	0.988443	0.991731	0.985828	0.98995	0.822173	0.96459	0.934073	0.948668	0.967105	0.932312	0.947962	0.983791	0.977798	0.98443	0.993449	0.979225	0.89692	0.99382	0.893203	0.93484	0.938827	0.778339	0.766441	0.813383	0.967241	0.800456
S33-2	0.929312	0.989446	0.984858	0.97173	0.809944	0.751298	0.879421	0.748613	0.923622	0.802876	0.810942	0.843091	0.854513	0.83038	0.764805	0.868796	0.619802	0.794717	0.766008	0.821712	0.918404	0.881674	0.993147	0.98906	0.99122	0.984623	0.988557	0.823425	0.966474	0.943244	0.955784	0.971742	0.946547	0.950034	0.984648	0.978416	0.985434	0.993719	0.978132	0.892435	0.996776	0.893625	0.929243	0.93541	0.779283	0.772022	0.819004	0.972414	0.811933
S34-1	0.978482	0.994604	0.997107	0.988825	0.775418	0.830771	0.871367	0.840745	0.891785	0.891686	0.825704	0.854829	0.9213	0.906204	0.823654	0.870435	0.795543	0.647986	0.744778	0.939601	0.976507	0.964277	0.997148	0.992993	0.993817	0.993128	0.988801	0.85905	0.983365	0.978078	0.982081	0.989058	0.978254	0.969715	0.991136	0.992936	0.989874	0.996812	0.993247	0.841017	0.994921	0.840458	0.873538	0.879477	0.84105	0.841568	0.85854	0.986387	0.932796
S36-1	0.820054	0.976666	0.980922	0.914327	0.98293	0.972185	0.993186	0.918172	0.997568	0.948535	0.96494	0.983906	0.954719	0.960683	0.960406	0.992266	0.937536	0.96772	0.976434	0.891645	0.918037	0.901413	0.971724	0.964883	0.946692	0.946822	0.976127	0.964666	0.885907	0.904068	0.896541	0.874775	0.89937	0.910944	0.917656	0.891774	0.946591	0.952906	0.892285	0.998226	0.987698	0.998236	0.99762	0.998523	0.983264	0.975651	0.947961	0.880013	0.871284
S36-2	0.849819	0.977737	0.982523	0.922864	0.981519	0.977868	0.9916	0.923178	0.998016	0.954397	0.971439	0.981178	0.958362	0.952711	0.97054	0.99072	0.937951	0.975907	0.975143	0.896883	0.931201	0.907976	0.967464	0.955254	0.926161	0.933331	0.974604	0.968454	0.876361	0.911174	0.91658	0.870276	0.917034	0.929145	0.913299	0.867136	0.955469	0.976428	0.868638	0.998127	0.985	0.998588	0.997038	0.996695	0.980597	0.976833	0.956217	0.897303	0.843829
S37-1	0.98564	0.998293	0.99954	0.992754	0.819907	0.754921	0.895313	0.858147	0.871629	0.879749	0.803981	0.809959	0.922869	0.896678	0.78697	0.821288	0.837325	0.827854	0.596612	0.937958	0.983088	0.971938	0.999635	0.997088	0.995116	0.994399	0.996002	0.79903	0.988328	0.990929	0.987464	0.992322	0.990201	0.980849	0.992341	0.994065	0.993657	0.998988	0.99378	0.803281	0.997413	0.800195	0.949575	0.954532	0.807054	0.796045	0.795862	0.99107	0.944861
B27	0.979559	0.400277	0.976038	0.980054	0.999334	0.99438	1	0.992647	1	0.996532	0.996824	0.999301	0.994553	0.99368	0.995122	1	0.991371	0.997557	0.999098	0.98927	0.995301	0.985269	0.992836	0.991281	0.994581	0.994953	0.834339	0.995206	0.985848	0.981548	0.971261	0.983707	0.982471	0.963379	0.993323	0.993544	0.790708	0.994962	0.993154	1	0.685709	0.999869	0.999474	0.999535	0.997312	0.998223	0.993706	0.985146	0.981569
S38-1	0.952462	0.994441	0.987439	0.981667	0.926358	0.899596	0.964333	0.874054	0.994566	0.875437	0.915087	0.949533	0.889652	0.827774	0.884308	0.978115	0.858202	0.920605	0.916368	0.789152	0.886972	0.869448	0.992078	0.987471	0.991874	0.989516	0.992301	0.944406	0.970205	0.940636	0.971026	0.977269	0.941838	0.971674	0.98611	0.981779	0.993937	0.996453	0.980161	0.997287	0.997623	0.99459	0.972979	0.974221	0.875706	0.863738	0.934076	0.979798	0.821859
S14-2	0.997679	0.984942	0.995216	0.997416	0.904227	0.937257	0.890658	0.932222	0.918905	0.9531	0.965825	0.933645	0.980122	0.968598	0.936597	0.957785	0.924452	0.850917	0.949106	0.987308	0.996407	0.988318	1	0.996987	1	0.999081	0.977127	0.954663	0.995814	0.991261	0.995073	0.995688	0.990871	0.987783	0.995929	1	0.990005	1	1	0.936585	0.990225	0.931284	0.743502	0.751401	0.972394	0.967971	0.952945	0.995994	0.985159
S38-2	0.952269	0.991875	0.981077	0.97729	0.931164	0.898004	0.973904	0.86427	0.995759	0.870617	0.9032	0.943064	0.874432	0.829242	0.881158	0.983297	0.853153	0.923134	0.922394	0.786719	0.891298	0.866148	0.993192	0.985273	0.985234	0.984975	0.989455	0.939829	0.963748	0.932361	0.966086	0.970497	0.933035	0.966712	0.981785	0.977293	0.989877	0.995281	0.973351	0.99663	0.997382	0.994607	0.975012	0.978314	0.876317	0.864707	0.931061	0.977452	0.81542
S39-1	0.960868	0.992603	0.986065	0.981106	0.967436	0.962007	0.963738	0.917293	0.995599	0.935084	0.952482	0.975185	0.929441	0.892214	0.953372	0.989034	0.901914	0.942903	0.972103	0.833248	0.884736	0.846219	0.987581	0.986313	0.986561	0.986224	0.990071	0.97407	0.961557	0.934684	0.970217	0.965521	0.93913	0.977193	0.983875	0.952069	0.991122	0.991303	0.955016	0.996626	0.996664	0.996964	0.981036	0.979878	0.944608	0.932512	0.960842	0.979041	0.872071
S39-2	0.95633	0.990799	0.982076	0.975565	0.964907	0.959269	0.974955	0.923007	0.994848	0.927991	0.948904	0.974679	0.930228	0.889399	0.950715	0.99026	0.897061	0.937571	0.969602	0.842396	0.87123	0.852183	0.987798	0.985521	0.986062	0.984151	0.98792	0.974439	0.955145	0.929281	0.964659	0.963496	0.935584	0.976461	0.977512	0.95885	0.987549	0.986894	0.960449	0.998446	0.995499	0.998306	0.975356	0.972725	0.949288	0.936636	0.961497	0.978172	0.872911
S40-1	0.951391	0.991703	0.981412	0.978231	0.97715	0.949266	0.991021	0.909785	0.996185	0.880382	0.918554	0.963091	0.883973	0.814936	0.932207	0.99357	0.918552	0.9774	0.964613	0.752914	0.814174	0.708203	0.987242	0.983346	0.984763	0.985703	0.985754	0.954819	0.95797	0.884846	0.970501	0.968707	0.884505	0.981617	0.976521	0.949984	0.992753	0.989675	0.946375	0.998065	0.995893	0.998944	0.993615	0.99454	0.912836	0.905663	0.950286	0.97205	0.8285
S40-2	0.952031	0.991018	0.981846	0.975645	0.98019	0.950095	0.989476	0.92012	0.996633	0.884732	0.927443	0.962644	0.893161	0.828468	0.941601	0.993296	0.917529	0.975796	0.966301	0.75603	0.822747	0.724447	0.984082	0.981878	0.985255	0.985053	0.987056	0.961382	0.953501	0.883718	0.970426	0.96154	0.88408	0.980573	0.976809	0.94486	0.99238	0.991534	0.942704	0.998087	0.995883	0.998864	0.994315	0.995341	0.923065	0.916951	0.949988	0.973847	0.819962
S44-1	0.944253	0.991378	0.984541	0.976571	0.95442	0.888312	0.988593	0.869645	0.991774	0.80773	0.875405	0.897011	0.851108	0.790879	0.874889	0.986799	0.901346	0.963797	0.901676	0.720993	0.833261	0.722001	0.991519	0.986914	0.986221	0.986981	0.987063	0.883449	0.96415	0.903541	0.965815	0.969242	0.902394	0.976907	0.984865	0.971184	0.991768	0.99638	0.966629	0.987488	0.996445	0.988038	0.988653	0.988954	0.838689	0.827575	0.866642	0.969822	0.828354
S35-2	0.990592	0.997596	0.998416	0.99458	0.743528	0.841959	0.774829	0.886972	0.789012	0.944952	0.87509	0.884359	0.972301	0.961909	0.864134	0.719272	0.816666	0.842403	0.782421	0.971348	0.989477	0.984441	0.999006	0.998541	0.997438	0.996606	0.996399	0.866737	0.991453	0.991191	0.991979	0.996289	0.990721	0.982446	0.992698	0.997862	0.996405	0.998653	0.997917	0.73177	0.997281	0.731437	0.879418	0.876841	0.867657	0.869429	0.875468	0.995277	0.961078
S44-2	0.943951	0.989763	0.983751	0.975118	0.947336	0.865425	0.985971	0.853915	0.990743	0.76728	0.841795	0.880003	0.816689	0.741053	0.840031	0.99045	0.88882	0.95126	0.891288	0.661481	0.779981	0.70166	0.991826	0.984309	0.989117	0.988089	0.989639	0.857635	0.962383	0.890618	0.961266	0.965182	0.886262	0.97508	0.982027	0.966808	0.988069	0.992807	0.966206	0.984557	0.997763	0.986303	0.984223	0.985954	0.809077	0.794708	0.836871	0.973	0.80466
S45-1	0.939765	0.992966	0.987511	0.97851	0.992869	0.9707	0.998334	0.939683	0.997882	0.916905	0.946653	0.964168	0.898434	0.901646	0.967129	0.999273	0.947543	0.988969	0.982361	0.816258	0.845255	0.798403	0.978228	0.964787	0.977334	0.979135	0.982037	0.958751	0.934837	0.738674	0.970075	0.933338	0.73214	0.985314	0.973026	0.912254	0.992114	0.983319	0.904218	0.999052	0.998351	1	0.997513	0.998446	0.961597	0.958471	0.938856	0.965644	0.823614
S45-2	0.943715	0.993099	0.982369	0.982452	0.995014	0.978086	0.999819	0.943766	0.998135	0.92991	0.953694	0.976348	0.909432	0.916531	0.974157	1	0.958112	0.990624	0.987878	0.838943	0.857732	0.813387	0.977629	0.969322	0.977025	0.981101	0.983892	0.967118	0.940947	0.732958	0.974023	0.937108	0.739458	0.98472	0.973721	0.922146	0.992557	0.980374	0.915116	0.999077	0.998944	0.999516	0.998015	0.998487	0.967313	0.961839	0.951025	0.967534	0.83129
S47-1	0.95684	0.98304	0.978915	0.972771	0.984489	0.95098	0.994886	0.922221	0.99793	0.894516	0.929388	0.961129	0.884604	0.829179	0.944947	0.997124	0.927301	0.979083	0.972114	0.761081	0.819778	0.733419	0.973281	0.970269	0.978274	0.984089	0.96849	0.958338	0.925535	0.809735	0.965675	0.931672	0.817999	0.979214	0.976901	0.935087	0.986484	0.985661	0.930005	0.998439	0.991293	0.999464	0.993882	0.995507	0.926367	0.919406	0.946589	0.970939	0.823093
S47-2	0.944424	0.988829	0.980302	0.970398	0.987363	0.961054	0.995713	0.93236	0.998195	0.906258	0.938835	0.966436	0.890408	0.846032	0.953268	0.997448	0.941269	0.985975	0.977754	0.796512	0.849582	0.741019	0.97081	0.964047	0.969952	0.980241	0.970654	0.961173	0.920351	0.798432	0.964722	0.925074	0.813012	0.981298	0.974908	0.935106	0.987592	0.98669	0.92475	0.998735	0.993362	0.999565	0.99504	0.996364	0.935103	0.937023	0.959249	0.966894	0.826886
S48-1	0.917186	0.988323	0.970515	0.958407	0.987273	0.968956	0.994611	0.937475	0.998343	0.930445	0.950823	0.975786	0.9274	0.905465	0.962329	0.994622	0.93905	0.980937	0.976574	0.804638	0.869375	0.784864	0.982302	0.973308	0.975814	0.976601	0.968842	0.970411	0.927572	0.88532	0.953213	0.934564	0.893605	0.964484	0.978068	0.966682	0.983895	0.992215	0.96311	0.999546	0.993935	0.998664	0.996493	0.99636	0.955978	0.950142	0.961856	0.962542	0.756924
S48-2	0.916655	0.988814	0.967027	0.956991	0.984352	0.962091	0.990761	0.932903	0.997947	0.922985	0.943832	0.968527	0.918009	0.890905	0.956651	0.993788	0.928744	0.977632	0.97416	0.776117	0.856069	0.756706	0.980653	0.969597	0.973338	0.97402	0.966815	0.967329	0.92583	0.88423	0.949385	0.92871	0.885732	0.966724	0.972965	0.964819	0.983243	0.990596	0.961454	0.999129	0.993462	0.999457	0.995436	0.996098	0.955202	0.950293	0.957975	0.958689	0.744633
S50-1	0.999786	0.999489	0.999668	0.998478	0.94905	0.981627	0.821926	0.967756	0.863941	0.994877	0.979572	0.973533	0.994095	0.991589	0.980525	0.944325	0.975627	0.950415	0.975047	0.995276	1	0.994775	0.999335	0.999552	1	1	0.996122	0.976536	0.996503	0.997607	0.998423	0.997982	0.99813	0.998014	1	1	0.998964	1	1	0.927208	0.999653	0.922981	0.803966	0.790234	0.981867	0.983435	0.980856	0.997	0.996412
S50-2	0.99978	0.997461	0.998681	0.99744	0.94874	0.981699	0.818157	0.967016	0.868885	0.995095	0.979201	0.972832	0.994457	0.992201	0.979313	0.94526	0.976787	0.954777	0.974174	0.994451	1	0.99496	0.999126	0.998766	1	0.999347	0.994096	0.976877	0.993181	0.99632	0.996147	0.994492	0.998081	0.99637	0.998365	1	0.997385	1	1	0.93078	0.998418	0.923871	0.802317	0.787472	0.982076	0.984061	0.981298	0.996766	0.994772
S51-1	0.947015	0.987731	0.981333	0.979415	0.951706	0.874492	0.986426	0.843298	0.991011	0.768254	0.847943	0.907335	0.802591	0.729522	0.85821	0.988841	0.877988	0.946452	0.903306	0.685207	0.810918	0.712592	0.987946	0.984649	0.983148	0.985121	0.98131	0.9074	0.963119	0.889887	0.964632	0.96552	0.89167	0.977378	0.978148	0.97101	0.991654	0.990647	0.969586	0.988934	0.997386	0.989908	0.982315	0.985055	0.825298	0.804315	0.890322	0.97573	0.779976
S51-2	0.943741	0.986204	0.97853	0.973708	0.950559	0.868022	0.98407	0.839342	0.992426	0.77232	0.842741	0.904485	0.803632	0.723518	0.850868	0.986049	0.869456	0.943191	0.898276	0.679675	0.819916	0.702885	0.988429	0.984531	0.98656	0.982634	0.978487	0.896668	0.958468	0.88992	0.957782	0.965243	0.893713	0.97196	0.979109	0.97458	0.989652	0.993464	0.973173	0.99078	0.993378	0.991738	0.98486	0.984654	0.815196	0.804515	0.890135	0.968497	0.780435
S52-2	0.932905	0.992585	0.982424	0.939033	0.989914	0.978796	0.99688	0.937795	0.999699	0.979717	0.983206	0.990613	0.97832	0.981087	0.978295	0.993498	0.962024	0.98517	0.986257	0.937119	0.960662	0.938248	0.96391	0.953675	0.915618	0.91916	0.985476	0.97778	0.864442	0.947269	0.940447	0.865353	0.954286	0.937083	0.91118	0.888437	0.966933	0.970999	0.887493	0.998891	0.993215	0.999489	0.999106	0.998586	0.988046	0.982499	0.967309	0.914365	0.93668
B116	0.99504	0.89651	0.997	0.993048	0.999813	0.99919	0.999855	0.998414	1	0.998299	0.999069	0.999886	0.998841	0.999309	0.999286	1	0.999114	0.999257	0.99963	0.998248	0.998834	0.998337	0.999308	0.999177	0.999845	0.998997	0.986254	0.998702	0.998598	0.997017	0.99576	0.998545	0.997319	0.991931	0.999632	0.99871	0.959365	0.999937	0.999228	0.999758	0.957979	0.999963	1	0.999701	0.999221	0.999284	0.999259	0.9965	0.993857
B117	0.998717	0.800936	0.996721	0.99703	1	0.999404	1	0.999787	1	1	0.999578	1	0.999638	0.999877	1	1	1	0.999653	1	0.998712	0.999068	0.998911	0.998483	0.998837	0.99998	0.999482	0.966815	0.999502	0.998318	0.996955	0.996105	0.998258	0.998924	0.991266	0.999441	1	0.937069	1	1	1	0.92297	0.999942	1	0.999794	0.999758	1	0.99994	0.998745	0.999054
B118	0.944771	0.942883	0.885249	0.876299	0.991441	0.979022	0.990877	0.966959	0.997073	0.988388	0.987855	0.993979	0.981056	0.979824	0.985858	0.992902	0.973506	0.985997	0.991685	0.957819	0.974315	0.958372	0.988068	0.981418	0.988447	0.988403	0.857788	0.98682	0.947469	0.959552	0.918101	0.95261	0.958765	0.900715	0.98778	0.982319	0.927563	0.994972	0.983774	0.996344	0.949169	0.995185	0.995534	0.994484	0.987457	0.987347	0.984825	0.927749	0.941927
B119	0.961077	0.969834	0.934798	0.908334	0.994291	0.982309	0.995377	0.975906	1	0.979455	0.982553	0.989324	0.97855	0.974897	0.98458	0.997223	0.971844	0.989752	0.986463	0.95805	0.975829	0.958287	0.990129	0.984613	0.988097	0.986701	0.933155	0.983024	0.967031	0.959834	0.935755	0.970441	0.965561	0.91586	0.982837	0.990984	0.952077	0.99505	0.990108	0.999095	0.97144	0.998123	0.995162	0.994807	0.986403	0.982667	0.984864	0.940855	0.944947
B120	0.958698	0.960682	0.896767	0.91199	0.997643	0.980064	0.996118	0.979778	1	0.988451	0.988422	0.992822	0.987668	0.983539	0.985477	0.999188	0.978217	0.992845	0.990261	0.966488	0.984401	0.964745	0.991381	0.982496	0.993041	0.989896	0.859292	0.988539	0.959338	0.967483	0.942672	0.9601	0.970378	0.916502	0.988634	0.991719	0.94814	0.992528	0.990793	1	0.96791	1	0.994586	0.995844	0.992707	0.988697	0.98615	0.951119	0.957007
B121	0.958523	0.959911	0.883232	0.924043	1	0.990536	0.998882	0.981199	1	0.993892	0.994237	0.998635	0.991102	0.98883	0.99181	1	0.987519	0.996387	0.997976	0.970506	0.982757	0.971826	0.992867	0.985124	0.990983	0.990519	0.866223	0.992061	0.966935	0.975055	0.932737	0.969311	0.977853	0.932847	0.992366	0.987992	0.950849	0.9951	0.988309	1	0.969303	0.9999	0.999349	0.999646	0.995287	0.992052	0.992852	0.954163	0.966957
B122	0.96349	0.952335	0.901465	0.933968	0.999187	0.992727	0.999158	0.990232	0.99949	0.998159	0.996866	0.998945	0.994041	0.991351	0.99444	0.999222	0.990277	0.996426	0.997323	0.981663	0.988803	0.975621	0.985695	0.977901	0.986632	0.981785	0.866656	0.995674	0.954872	0.977131	0.947148	0.95651	0.982924	0.934833	0.97938	0.995903	0.956933	0.990501	0.995616	0.999495	0.969797	0.999497	0.998289	0.998072	0.99718	0.997564	0.995532	0.960334	0.963833
B123	0.981843	0.7874	0.961675	0.951184	0.998234	0.996091	0.998641	0.995581	0.999557	0.996081	0.995955	0.995322	0.997692	0.997786	0.998448	0.998658	0.995959	0.997784	0.996886	0.994065	0.996228	0.991486	0.996738	0.991363	0.996017	0.996771	0.9126	0.996758	0.974743	0.993434	0.972464	0.979999	0.995064	0.958252	0.995655	0.998541	0.774218	0.998344	0.998407	0.998976	0.623433	0.997766	0.999611	0.998237	0.997539	0.99845	0.996719	0.979491	0.987638
B124	0.851989	0.919218	0.94256	0.866558	0.98322	0.973304	0.989603	0.932539	0.997461	0.971021	0.975935	0.982718	0.967648	0.968168	0.974678	0.988348	0.933602	0.973687	0.976688	0.913201	0.943403	0.917446	0.981625	0.969096	0.980235	0.971914	0.928749	0.972123	0.899688	0.954287	0.907386	0.909638	0.949631	0.891631	0.97503	0.963624	0.810055	0.985678	0.963773	0.998078	0.822483	0.997394	0.998776	0.997048	0.984702	0.976988	0.974939	0.900028	0.876005
B125	0.845854	0.897703	0.937641	0.859021	0.989297	0.974443	0.992935	0.946079	0.998748	0.97439	0.982117	0.985863	0.971685	0.976286	0.976589	0.995112	0.949185	0.980732	0.979536	0.923073	0.950981	0.913978	0.984032	0.972051	0.986722	0.981283	0.913532	0.976569	0.907358	0.942623	0.906586	0.912583	0.941079	0.900864	0.977632	0.969621	0.811024	0.986453	0.970885	0.99546	0.775892	0.995168	0.997017	0.997199	0.983286	0.981391	0.973762	0.895467	0.880412
B126	0.981096	0.785357	0.968532	0.972681	0.995857	0.991646	0.995658	0.987514	0.997098	0.994817	0.992115	0.993721	0.991655	0.992647	0.992039	0.996996	0.989442	0.994099	0.994803	0.988691	0.996204	0.985113	0.994203	0.987556	0.994388	0.994263	0.911679	0.992063	0.973185	0.98757	0.977946	0.976952	0.991035	0.967127	0.993938	0.995228	0.811507	0.996066	0.995471	0.996696	0.676904	0.995851	0.997689	0.997371	0.994078	0.992715	0.992868	0.982386	0.980701
B142	0.999355	0.757282	0.995681	0.996393	1	0.999548	1	0.99975	1	1	0.999506	1	1	1	1	1	1	0.999591	1	0.999387	1	0.999936	0.998894	0.998706	0.999978	0.999425	0.970002	0.999707	0.998939	0.997237	0.995083	0.998788	0.998675	0.991233	0.999359	1	0.936564	1	1	1	0.895058	0.999932	1	0.999761	0.999859	1	0.999788	0.998315	0.999814
B143	0.994338	0.896516	0.995294	0.990874	1	0.999895	0.999283	0.99781	1	0.997541	0.998259	0.999434	0.998079	0.999311	0.998499	1	0.998213	0.999588	1	0.997978	0.998889	0.998085	0.998889	0.998298	0.999978	0.999423	0.983185	0.998415	0.997834	0.995115	0.991854	0.99785	0.995961	0.986882	0.999355	0.998625	0.976814	1	0.998591	1	0.978623	0.999932	1	0.999759	0.999502	0.999616	0.999929	0.996542	0.994499
B148	0.983328	0.872821	0.973994	0.968542	1	0.995974	1	0.994568	1	0.998128	0.997747	0.998208	0.998031	0.995934	0.997582	1	0.995061	0.998518	0.999612	0.992334	0.996827	0.990621	0.99592	0.990901	0.997038	0.996664	0.948586	0.997776	0.979412	0.991882	0.983257	0.982574	0.995028	0.973592	0.995801	0.998471	0.807762	0.99711	0.997635	1	0.716344	0.999921	0.999489	0.999249	0.997211	0.997186	0.996309	0.982419	0.987226
TC1	0.958413	0.820533	0.959761	0.939779	0.992944	0.982951	0.98877	0.974455	0.993104	0.987669	0.981925	0.985212	0.98635	0.982764	0.98539	0.992161	0.973405	0.985427	0.986023	0.975686	0.991263	0.974442	0.990649	0.984421	0.992761	0.993417	0.911685	0.986219	0.955371	0.972484	0.949136	0.960353	0.975493	0.946593	0.992429	0.991471	0.783015	0.994315	0.991877	0.990174	0.659564	0.989838	0.993375	0.994114	0.989014	0.985394	0.984515	0.965684	0.961284
TC10	0.987343	0.924241	0.965934	0.972391	0.999743	0.991437	0.997681	0.978121	0.999053	0.996985	0.994168	0.998009	0.994383	0.99475	0.99519	0.999552	0.99425	0.997999	0.999286	0.986078	0.992217	0.97911	0.982135	0.978567	0.982977	0.980144	0.868079	0.996455	0.933903	0.974029	0.966231	0.932029	0.974898	0.958319	0.982432	0.992923	0.91388	0.989385	0.99299	0.999659	0.915139	0.99898	0.997192	0.997516	0.997236	0.995421	0.996657	0.984663	0.981148
TC11	0.988407	0.824497	0.981468	0.978585	0.998977	0.995885	0.999333	0.995588	0.998334	0.998984	0.998423	0.997318	0.998125	0.998092	0.996283	0.998504	0.996298	0.998066	0.997672	0.994915	0.998028	0.993808	0.996238	0.991547	0.997859	0.996688	0.940116	0.997416	0.984216	0.993296	0.983618	0.986251	0.994441	0.972369	0.996929	0.998112	0.834951	0.998189	0.997941	0.998727	0.668655	0.998	0.999397	0.99917	0.998487	0.997347	0.996482	0.986218	0.989937
TC12	0.999279	0.766056	0.996432	0.996071	1	0.999545	1	0.999749	1	1	0.999503	1	1	1	1	1	1	0.999588	1	0.999623	1	0.999935	0.998198	0.9987	0.999978	0.997853	0.967315	0.999705	0.998525	0.997626	0.99487	0.998621	0.998982	0.991282	0.999355	1	0.938866	1	1	0.999794	0.942583	0.999658	0.999726	0.999484	0.999858	1	0.999929	0.998304	0.999813
TC13	0.993483	0.913868	0.994401	0.992837	1	0.999887	1	0.998252	1	0.998528	0.998695	0.998969	0.999154	0.998862	0.999603	1	0.998025	0.999552	1	0.996749	0.998959	0.997771	0.998802	0.998632	0.999977	0.997427	0.985746	0.999001	0.99879	0.994448	0.994604	0.998933	0.996473	0.985375	0.99931	0.998946	0.984341	1	0.998592	1	0.982027	0.999926	1	0.99974	0.999462	0.999585	0.999154	0.996138	0.994614
TC14	0.940465	0.940256	0.918126	0.875642	0.996054	0.978833	0.993919	0.973047	1	0.976518	0.978191	0.992287	0.978315	0.976744	0.98541	0.995473	0.974355	0.991737	0.990203	0.96622	0.982738	0.962259	0.985587	0.980197	0.984072	0.988142	0.841887	0.98537	0.945332	0.947484	0.89433	0.947693	0.951541	0.872372	0.983135	0.988561	0.912759	0.993542	0.989232	0.998524	0.942573	0.994827	0.996397	0.994168	0.990823	0.987923	0.988248	0.914885	0.941132
TC15	0.955001	0.968988	0.955058	0.93259	0.986798	0.95645	0.984166	0.963064	0.989177	0.967076	0.965298	0.960243	0.975683	0.970059	0.975202	0.987308	0.96607	0.974014	0.968135	0.967486	0.988756	0.973366	0.993581	0.990524	0.993127	0.994651	0.9292	0.973046	0.976873	0.962638	0.951486	0.97631	0.9675	0.903413	0.994728	0.993474	0.905871	0.992385	0.993099	0.981448	0.949759	0.98463	0.989049	0.98606	0.977046	0.975556	0.974672	0.969117	0.958333
TC16	0.986385	0.970433	0.952078	0.97474	0.996167	0.988346	0.995565	0.987709	1	0.995894	0.997527	0.997054	0.995045	0.996768	0.991126	0.997157	0.989582	0.992344	0.996776	0.986992	0.992141	0.98562	0.991947	0.985258	0.991301	0.990855	0.918364	0.99668	0.965898	0.980079	0.974262	0.967991	0.982504	0.959142	0.989114	0.993447	0.966696	0.991793	0.993699	0.999687	0.96665	0.998078	0.997765	0.997904	0.996422	0.994962	0.997028	0.978278	0.981353
TC17	0.962184	0.954027	0.909064	0.943906	0.987264	0.969947	0.981043	0.976147	0.99835	0.989539	0.98387	0.985399	0.984322	0.975766	0.985231	0.988072	0.96859	0.980009	0.981244	0.971247	0.981129	0.970734	0.989452	0.981853	0.989296	0.988625	0.858695	0.986972	0.952522	0.967038	0.948791	0.95661	0.968108	0.91546	0.985841	0.991781	0.933522	0.987055	0.99301	0.996226	0.951533	0.993329	0.993777	0.993319	0.99171	0.989628	0.988019	0.958234	0.956827
TC18	0.959434	0.947961	0.901656	0.931189	0.997318	0.987697	0.996261	0.985536	1	0.991561	0.989592	0.996122	0.990321	0.987454	0.989459	0.997523	0.984757	0.993614	0.99484	0.979819	0.989531	0.971599	0.988812	0.978478	0.990038	0.987486	0.819675	0.991608	0.959138	0.971296	0.939495	0.967277	0.978119	0.919352	0.98704	0.994442	0.949723	0.990719	0.992924	0.999822	0.961624	0.998273	0.998316	0.998126	0.995394	0.994406	0.992138	0.963274	0.957308
TC19	0.950617	0.96971	0.92361	0.879367	0.997891	0.985872	0.997781	0.970426	1	0.987656	0.987255	0.997509	0.978928	0.978869	0.992993	0.999665	0.979374	0.997619	0.997175	0.973493	0.984915	0.966718	0.988617	0.981334	0.98853	0.987317	0.928392	0.990707	0.934225	0.960563	0.922711	0.937882	0.964098	0.877554	0.991437	0.988926	0.936423	0.993931	0.988366	0.998782	0.967697	0.998349	0.997716	0.997356	0.992926	0.99	0.990261	0.915465	0.956976
TC2	0.904732	0.917133	0.950973	0.877703	0.987717	0.974194	0.987792	0.971782	0.996006	0.973811	0.975262	0.980973	0.975627	0.973903	0.980853	0.989601	0.965169	0.979133	0.981895	0.958963	0.973242	0.955924	0.991368	0.983696	0.987255	0.98917	0.901549	0.982317	0.960115	0.949765	0.938962	0.956175	0.952537	0.910026	0.987147	0.988525	0.831486	0.995709	0.986516	0.991192	0.806041	0.99334	0.993463	0.992137	0.983991	0.977459	0.977011	0.945045	0.933275
TC20	0.942025	0.963533	0.910557	0.954692	0.998629	0.986665	0.997585	0.979367	0.999838	0.98351	0.984091	0.994395	0.979637	0.968831	0.986497	0.998903	0.977608	0.993547	0.993397	0.954429	0.964312	0.940035	0.990248	0.982787	0.991064	0.986549	0.879081	0.98822	0.963482	0.959929	0.955333	0.971519	0.966215	0.949345	0.991429	0.996509	0.969762	0.995981	0.995373	1	0.978976	0.99992	0.998359	0.997342	0.992266	0.99021	0.988169	0.971395	0.901094
TC21	0.980242	0.814999	0.989506	0.96758	0.998958	0.99624	0.998464	0.994837	0.998432	0.99906	0.996529	0.997088	0.997923	0.998012	0.998313	0.998528	0.994408	0.996233	0.9966	0.992373	0.996377	0.993602	0.996786	0.994057	0.999082	0.997911	0.953659	0.997259	0.991117	0.993919	0.981461	0.990437	0.995068	0.967862	0.997141	0.998333	0.760872	0.998076	0.998297	0.998317	0.585108	0.997633	0.999483	0.99909	0.997924	0.996556	0.997879	0.984402	0.988436
TC3	0.962409	0.952084	0.871591	0.940636	0.998524	0.991382	0.9986	0.988338	1	0.994257	0.994383	0.997384	0.990582	0.988985	0.993676	0.998529	0.986245	0.995867	0.997126	0.974716	0.986502	0.972705	0.990604	0.981302	0.983921	0.980185	0.788522	0.994945	0.960341	0.976036	0.938585	0.967014	0.979571	0.944127	0.988741	0.995064	0.951962	0.991297	0.994005	1	0.96201	0.999892	0.998378	0.997218	0.995062	0.994696	0.991331	0.960347	0.968862
TC7	0.921436	0.927768	0.949103	0.873503	0.99138	0.984042	0.986261	0.9777	0.995615	0.992841	0.989796	0.989128	0.988789	0.986817	0.985554	0.991095	0.978333	0.985289	0.987737	0.968257	0.985406	0.96932	0.987635	0.98284	0.992566	0.993643	0.894901	0.986252	0.962256	0.966738	0.927845	0.96151	0.971714	0.912438	0.991086	0.989519	0.876714	0.993776	0.989811	0.994515	0.876005	0.995684	0.994806	0.993768	0.990069	0.988539	0.990128	0.946947	0.951786
TC8	0.94631	0.892482	0.961903	0.894471	0.999467	0.997146	0.997438	0.992649	1	0.998024	0.996121	0.996558	0.995837	0.997345	0.997213	0.999499	0.995939	0.998265	0.998348	0.989329	0.99582	0.982772	0.992854	0.985174	0.993364	0.994512	0.907533	0.9968	0.969956	0.982598	0.95297	0.969762	0.985803	0.919868	0.990674	0.995054	0.827081	0.99675	0.995106	0.998896	0.76925	0.998723	1	1	0.999908	0.999774	0.995191	0.948251	0.976078
TC9	0.96309	0.957457	0.882294	0.927354	0.998978	0.991189	0.997934	0.983717	1	0.991861	0.990863	0.998799	0.989155	0.988175	0.993046	0.99892	0.985822	0.994377	0.998956	0.975265	0.989383	0.966429	0.986107	0.978966	0.982481	0.977875	0.819967	0.993031	0.944334	0.968526	0.937212	0.9514	0.973345	0.91729	0.989358	0.993201	0.948724	0.991182	0.99276	0.999862	0.965734	0.99977	0.999494	0.998748	0.995401	0.995319	0.994191	0.954662	0.950554
[truncated: 253 more columns]

## Sheet: Supplementary_Table_S4(A)
Supplementary Table S4(A): List of contaminants detcted in negative controls
max.read_all	total read number of the ASV present in the dataset
max.read_NCs	total read number of the ASV present in negative controls only
max.read_samples	total read number of the ASV present in samples only
AsvID	Kingdom	Phylum	Class	Order	Family	Genus	Species	max.read_all	max.read_NCs	max.read_samples
ASV38	Bacteria	Actinobacteriota	Actinobacteria	Propionibacteriales	Propionibacteriaceae	Cutibacterium	NA	2133	2133	528
ASV787	Bacteria	Firmicutes	Bacilli	Lactobacillales	Lactobacillaceae	Lactobacillus	iners	1071	1071	24
ASV429	Bacteria	Proteobacteria	Gammaproteobacteria	Pseudomonadales	Moraxellaceae	Enhydrobacter	aerosaccus	708	708	294
ASV36	Bacteria	Firmicutes	Bacilli	Staphylococcales	Staphylococcaceae	Staphylococcus	NA	443	443	206
ASV4049	Bacteria	Firmicutes	Bacilli	Lactobacillales	Streptococcaceae	Streptococcus	NA	422	422	13
ASV1821	Bacteria	Bacteroidota	Bacteroidia	Flavobacteriales	Weeksellaceae	Chryseobacterium	hominis	402	402	0
ASV1322	Bacteria	Firmicutes	Clostridia	Peptostreptococcales-Tissierellales	Family XI	Finegoldia	magna	388	388	37
ASV1787	Bacteria	Firmicutes	Bacilli	Lactobacillales	Streptococcaceae	Lactococcus	NA	385	385	39
ASV1817	Bacteria	Actinobacteriota	Actinobacteria	Corynebacteriales	Corynebacteriaceae	Lawsonella	NA	370	370	36
ASV4490	Bacteria	Firmicutes	Clostridia	Peptostreptococcales-Tissierellales	Family XI	Anaerococcus	octavius	363	363	0
ASV5005	Bacteria	Firmicutes	Clostridia	Peptostreptococcales-Tissierellales	Peptostreptococcaceae	Peptostreptococcus	anaerobius	353	353	0
ASV5365	Bacteria	Planctomycetota	Planctomycetes	Gemmatales	Gemmataceae	NA	NA	328	328	40
ASV289	Bacteria	Actinobacteriota	Actinobacteria	Propionibacteriales	Propionibacteriaceae	Cutibacterium	acnes	313	313	90
ASV1834	Bacteria	Firmicutes	Bacilli	Lactobacillales	Lactobacillaceae	Lactobacillus	NA	306	306	33
ASV1999	Bacteria	Firmicutes	Bacilli	Bacillales	Bacillaceae	Anoxybacillus	NA	303	303	13
ASV6307	Bacteria	Proteobacteria	Alphaproteobacteria	Acetobacterales	Acetobacteraceae	NA	NA	302	302	0
ASV6515	Bacteria	Actinobacteriota	Actinobacteria	Propionibacteriales	Nocardioidaceae	Nocardioides	NA	285	285	5
ASV4944	Bacteria	Myxococcota	Polyangia	Haliangiales	Haliangiaceae	Haliangium	NA	277	277	0
ASV533	Bacteria	Proteobacteria	Gammaproteobacteria	Pseudomonadales	Moraxellaceae	Acinetobacter	NA	276	276	4
ASV6306	Bacteria	Proteobacteria	Alphaproteobacteria	Rhodospirillales	Magnetospirillaceae	Telmatospirillum	NA	266	266	0
ASV7206	Bacteria	Myxococcota	Polyangia	Polyangiales	Polyangiaceae	Pajaroellobacter	NA	260	260	0
ASV5116	Bacteria	Desulfobacterota	Desulfuromonadia	Geobacterales	Geobacteraceae	NA	NA	254	254	102
ASV7639	Bacteria	Proteobacteria	Alphaproteobacteria	Rhizobiales	Rhizobiaceae	Allorhizobium-Neorhizobium-Pararhizobium-Rhizobium	NA	242	242	0
ASV7794	Bacteria	Cyanobacteria	Cyanobacteriia	Chloroplast	NA	NA	NA	237	237	0
ASV7376	Bacteria	Spirochaetota	Spirochaetia	Spirochaetales	Spirochaetaceae	Salinispira	NA	234	234	2
ASV6578	Bacteria	Proteobacteria	Alphaproteobacteria	Rhodospirillales	NA	NA	NA	230	230	0
ASV7878	Bacteria	Actinobacteriota	Thermoleophilia	Solirubrobacterales	Solirubrobacteraceae	Patulibacter	minatonensis	224	224	10
ASV1317	Bacteria	Proteobacteria	Alphaproteobacteria	Rhizobiales	Rhizobiaceae	Pseudaminobacter	NA	221	221	0
ASV2366	Bacteria	Firmicutes	Bacilli	Lactobacillales	Streptococcaceae	Streptococcus	NA	219	219	101
ASV8411	Bacteria	Bacteroidota	Bacteroidia	Bacteroidales	Prevotellaceae	Prevotella	corporis	217	217	0
ASV5632	Bacteria	Firmicutes	Clostridia	Oscillospirales	Ruminococcaceae	Ruminococcus	bicirculans	216	216	0
ASV8439	Bacteria	Acidobacteriota	Acidobacteriae	Acidobacteriales	NA	NA	NA	216	216	0
ASV1813	Bacteria	Proteobacteria	Alphaproteobacteria	Rhizobiales	Beijerinckiaceae	Bosea	thiooxidans	213	213	0
ASV9087	Bacteria	Proteobacteria	Gammaproteobacteria	Pseudomonadales	KI89A clade	NA	NA	198	198	0
ASV9257	Bacteria	Firmicutes	Bacilli	Bacillales	Bacillaceae	Bacillus	NA	193	193	0
ASV9083	Bacteria	Actinobacteriota	Thermoleophilia	Solirubrobacterales	Solirubrobacteraceae	Conexibacter	NA	183	183	15
ASV1156	Bacteria	Proteobacteria	Alphaproteobacteria	Sphingomonadales	Sphingomonadaceae	Sphingomonas	NA	182	182	0
ASV9711	Bacteria	Proteobacteria	Alphaproteobacteria	Rhodobacterales	Rhodobacteraceae	Amaricoccus	NA	182	182	0
ASV5345	Bacteria	Proteobacteria	Alphaproteobacteria	Caulobacterales	Caulobacteraceae	Brevundimonas	NA	181	181	25
ASV5177	Bacteria	Firmicutes	Bacilli	Exiguobacterales	Exiguobacteraceae	Exiguobacterium	NA	177	177	13
ASV10117	Bacteria	Planctomycetota	Phycisphaerae	Tepidisphaerales	WD2101 soil group	NA	NA	173	173	0
ASV10319	Bacteria	Firmicutes	Clostridia	Peptostreptococcales-Tissierellales	Family XI	Anaerococcus	NA	169	169	0
ASV2424	Bacteria	Proteobacteria	Alphaproteobacteria	Sphingomonadales	Sphingomonadaceae	Sphingomonas	NA	168	168	139
ASV9697	Bacteria	Actinobacteriota	Actinobacteria	Corynebacteriales	Corynebacteriaceae	Corynebacterium	kroppenstedtii	168	168	0
ASV631	Bacteria	Proteobacteria	Gammaproteobacteria	Pseudomonadales	Pseudomonadaceae	Pseudomonas	NA	167	167	112
ASV10520	Bacteria	Firmicutes	Clostridia	Peptostreptococcales-Tissierellales	Family XI	Fenollaria	massiliensis	165	165	0
ASV10574	Bacteria	Firmicutes	Bacilli	Brevibacillales	Brevibacillaceae	Brevibacillus	NA	164	164	0
ASV10681	Bacteria	Bacteroidota	Bacteroidia	Flavobacteriales	Weeksellaceae	Chryseobacterium	NA	162	162	0
ASV4241	Bacteria	Proteobacteria	Alphaproteobacteria	Rhizobiales	Beijerinckiaceae	Rhodoblastus	NA	161	161	115
ASV8232	Bacteria	Chloroflexi	Anaerolineae	Anaerolineales	Anaerolineaceae	NA	NA	161	161	61
ASV10251	Bacteria	Actinobacteriota	Actinobacteria	Corynebacteriales	Corynebacteriaceae	Corynebacterium	urinapleomorphum	160	160	0
ASV10845	Bacteria	Actinobacteriota	Actinobacteria	Micrococcales	Brevibacteriaceae	Brevibacterium	NA	159	159	0
ASV11104	Eukaryota	NA	NA	NA	NA	NA	NA	154	154	0
ASV3560	Archaea	Crenarchaeota	Bathyarchaeia	NA	NA	NA	NA	152	152	110
ASV7777	Bacteria	Actinobacteriota	Actinobacteria	Corynebacteriales	Corynebacteriaceae	Corynebacterium	NA	151	151	7
ASV7964	Bacteria	Proteobacteria	Alphaproteobacteria	Micropepsales	Micropepsaceae	Rhizomicrobium	NA	148	148	10
ASV4190	Bacteria	Proteobacteria	Gammaproteobacteria	Burkholderiales	Comamonadaceae	Rhodoferax	NA	147	147	21
ASV10352	Bacteria	Bacteroidota	Bacteroidia	Bacteroidales	Prevotellaceae	Prevotella	NA	147	147	0
ASV11557	Bacteria	Actinobacteriota	Actinobacteria	Micrococcales	Sanguibacteraceae	Sanguibacter-Flavimobilis	NA	147	147	0
ASV11740	Bacteria	Firmicutes	Clostridia	Peptostreptococcales-Tissierellales	Family XI	Anaerococcus	NA	144	144	0
ASV11742	Bacteria	Myxococcota	Polyangia	Haliangiales	Haliangiaceae	Haliangium	NA	144	144	0
ASV2788	Bacteria	Firmicutes	Clostridia	Peptostreptococcales-Tissierellales	Family XI	Peptoniphilus	NA	140	140	12
ASV11982	Bacteria	Proteobacteria	Gammaproteobacteria	Pseudomonadales	Moraxellaceae	Moraxella	atlantae	140	140	0
ASV2287	Bacteria	Proteobacteria	Alphaproteobacteria	Rhizobiales	Rhizobiaceae	Phyllobacterium	NA	139	139	131
ASV12055	Bacteria	Planctomycetota	Planctomycetes	Gemmatales	Gemmataceae	NA	NA	139	139	0
ASV5245	Bacteria	Firmicutes	Clostridia	Peptostreptococcales-Tissierellales	Family XI	Anaerococcus	mediterraneensis	131	131	0
ASV12726	Bacteria	Proteobacteria	Alphaproteobacteria	Elsterales	URHD0088	NA	NA	130	130	0
ASV12807	Bacteria	Firmicutes	Clostridia	Peptostreptococcales-Tissierellales	Family XI	Anaerococcus	NA	129	129	0
ASV8788	Bacteria	Proteobacteria	Alphaproteobacteria	Rhizobiales	Beijerinckiaceae	Methylocella	NA	125	125	18
ASV8001	Bacteria	Proteobacteria	Gammaproteobacteria	Burkholderiales	NA	NA	NA	124	124	32
ASV8191	Bacteria	Actinobacteriota	Actinobacteria	Corynebacteriales	Corynebacteriaceae	Corynebacterium	NA	124	124	18
ASV4691	Bacteria	Proteobacteria	Alphaproteobacteria	NA	NA	NA	NA	123	123	109
ASV6595	Bacteria	Planctomycetota	Phycisphaerae	Phycisphaerales	AKAU3564 sediment group	NA	NA	119	119	29
ASV11235	Bacteria	Actinobacteriota	Actinobacteria	Micrococcales	Dermacoccaceae	Kytococcus	sedentarius	119	119	0
ASV11928	Bacteria	Actinobacteriota	Actinobacteria	Corynebacteriales	Corynebacteriaceae	Corynebacterium	NA	119	119	22
ASV13697	Bacteria	Proteobacteria	Alphaproteobacteria	Azospirillales	Azospirillaceae	NA	NA	119	119	0
ASV13702	Bacteria	Bacteroidota	Bacteroidia	Flavobacteriales	Weeksellaceae	Chryseobacterium	NA	119	119	0
ASV13779	Bacteria	Bdellovibrionota	Bdellovibrionia	Bdellovibrionales	Bdellovibrionaceae	Bdellovibrio	NA	118	118	0
ASV1532	Bacteria	Proteobacteria	Gammaproteobacteria	Pseudomonadales	Moraxellaceae	Acinetobacter	NA	117	117	83
ASV13885	Bacteria	Proteobacteria	Alphaproteobacteria	Sphingomonadales	Sphingomonadaceae	Polymorphobacter	NA	117	117	0
ASV2592	Bacteria	Planctomycetota	Planctomycetes	Pirellulales	Pirellulaceae	NA	NA	116	116	94
ASV10903	Bacteria	Actinobacteriota	Actinobacteria	Corynebacteriales	Corynebacteriaceae	Corynebacterium	bouchesdurhonense	115	115	0
ASV13777	Bacteria	NA	NA	NA	NA	NA	NA	114	114	4
ASV14305	Bacteria	Verrucomicrobiota	Verrucomicrobiae	Pedosphaerales	Pedosphaeraceae	NA	NA	113	113	0
ASV934	Bacteria	Firmicutes	Bacilli	Lactobacillales	Streptococcaceae	Streptococcus	NA	111	111	11
ASV14494	Bacteria	Acidobacteriota	Acidobacteriae	Acidobacteriales	Acidobacteriaceae (Subgroup 1)	Occallatibacter	NA	111	111	0
ASV14589	Bacteria	Proteobacteria	Alphaproteobacteria	Rhodospirillales	Magnetospirillaceae	Telmatospirillum	NA	110	110	0
ASV3004	Bacteria	Proteobacteria	Alphaproteobacteria	Rhizobiales	Xanthobacteraceae	NA	NA	108	108	108
ASV14812	Bacteria	Actinobacteriota	Actinobacteria	Micrococcales	Brevibacteriaceae	Brevibacterium	NA	108	108	0
ASV10611	Bacteria	Proteobacteria	Alphaproteobacteria	Rhizobiales	Beijerinckiaceae	Methylobacterium-Methylorubrum	NA	107	107	19
ASV14927	Bacteria	Verrucomicrobiota	Verrucomicrobiae	Pedosphaerales	Pedosphaeraceae	NA	NA	107	107	0
ASV15039	Bacteria	Proteobacteria	Alphaproteobacteria	Rhizobiales	Rhizobiaceae	Allorhizobium-Neorhizobium-Pararhizobium-Rhizobium	NA	106	106	0
ASV15046	Bacteria	Deinococcota	Deinococci	Deinococcales	Deinococcaceae	Deinococcus	NA	106	106	0
ASV13613	Bacteria	Cyanobacteria	Cyanobacteriia	Leptolyngbyales	Leptolyngbyaceae	Phormidium CYN64	NA	105	105	15
ASV15403	Bacteria	Planctomycetota	Planctomycetes	Gemmatales	Gemmataceae	NA	NA	103	103	0
ASV15412	Bacteria	Proteobacteria	Gammaproteobacteria	Burkholderiales	A21b	NA	NA	103	103	0
ASV15414	Bacteria	Chloroflexi	NA	NA	NA	NA	NA	103	103	0
ASV8459	Bacteria	Cyanobacteria	Cyanobacteriia	Chloroplast	NA	NA	NA	101	101	20
ASV14799	Bacteria	Chloroflexi	Anaerolineae	SBR1031	NA	NA	NA	101	101	7
ASV15641	Bacteria	Abditibacteriota	Abditibacteria	Abditibacteriales	Abditibacteriaceae	Abditibacterium	NA	101	101	0
ASV2699	Bacteria	Proteobacteria	Alphaproteobacteria	Rhodobacterales	Rhodobacteraceae	Paracoccus	NA	100	100	79
ASV15889	Bacteria	Cyanobacteria	Vampirivibrionia	Obscuribacterales	Obscuribacteraceae	NA	NA	99	99	0
ASV16017	Bacteria	Actinobacteriota	Actinobacteria	Micrococcales	Microbacteriaceae	Amnibacterium	NA	98	98	0
ASV5887	Bacteria	Firmicutes	Clostridia	Peptostreptococcales-Tissierellales	Family XI	Anaerococcus	hydrogenalis	97	97	0
ASV7875	Bacteria	Planctomycetota	Planctomycetes	Pirellulales	Pirellulaceae	NA	NA	95	95	32
ASV6545	Bacteria	Acidobacteriota	Acidobacteriae	Bryobacterales	Bryobacteraceae	Bryobacter	NA	92	92	68
ASV1667	Bacteria	Proteobacteria	Gammaproteobacteria	Enterobacterales	Yersiniaceae	Serratia	NA	91	91	0
ASV8743	Bacteria	Bacteroidota	Bacteroidia	Flavobacteriales	Weeksellaceae	NA	NA	91	91	0
ASV17111	Bacteria	Actinobacteriota	Acidimicrobiia	IMCC26256	NA	NA	NA	90	90	0
ASV17119	Bacteria	Firmicutes	Negativicutes	Veillonellales-Selenomonadales	Veillonellaceae	Veillonella	NA	90	90	0
ASV17127	Bacteria	Acidobacteriota	Acidobacteriae	Bryobacterales	Bryobacteraceae	Bryobacter	NA	90	90	0
ASV14922	Bacteria	Actinobacteriota	Actinobacteria	Propionibacteriales	Nocardioidaceae	Nocardioides	NA	87	87	0
ASV17750	Bacteria	Bdellovibrionota	Bdellovibrionia	Bdellovibrionales	Bdellovibrionaceae	Bdellovibrio	NA	86	86	0
ASV17899	Bacteria	Chloroflexi	Anaerolineae	SBR1031	NA	NA	NA	85	85	0
ASV18057	Bacteria	Cyanobacteria	Cyanobacteriia	Chloroplast	NA	NA	NA	84	84	0
ASV18058	Bacteria	Proteobacteria	Gammaproteobacteria	Pseudomonadales	Halomonadaceae	Halomonas	NA	84	84	0
ASV3138	Bacteria	Planctomycetota	Planctomycetes	Isosphaerales	Isosphaeraceae	Aquisphaera	NA	83	83	62
ASV18393	Bacteria	Actinobacteriota	Actinobacteria	Frankiales	Geodermatophilaceae	Geodermatophilus	NA	82	82	0
ASV18407	Bacteria	Proteobacteria	Alphaproteobacteria	Rhizobiales	Beijerinckiaceae	Rhodoblastus	NA	82	82	0
ASV18580	Bacteria	Myxococcota	Polyangia	Haliangiales	Haliangiaceae	Haliangium	NA	81	81	0
ASV18585	Bacteria	Acidobacteriota	Acidobacteriae	Acidobacteriales	Koribacteraceae	Candidatus Koribacter	NA	81	81	0
ASV1542	Bacteria	Proteobacteria	Gammaproteobacteria	Burkholderiales	Rhodocyclaceae	Dechloromonas	NA	79	79	34
ASV18927	Bacteria	Proteobacteria	Alphaproteobacteria	Tistrellales	Geminicoccaceae	Candidatus Alysiosphaera	NA	79	79	0
ASV18943	Bacteria	Bacteroidota	Bacteroidia	Flavobacteriales	Weeksellaceae	Cloacibacterium	NA	79	79	0
ASV18951	Bacteria	Actinobacteriota	Actinobacteria	Corynebacteriales	Corynebacteriaceae	Corynebacterium	NA	79	79	0
ASV18956	Bacteria	Cyanobacteria	Cyanobacteriia	Chloroplast	NA	NA	NA	79	79	0
ASV5822	Bacteria	Proteobacteria	Gammaproteobacteria	Enterobacterales	JI49D030	NA	NA	78	78	0
ASV2011	Bacteria	Firmicutes	Bacilli	Lactobacillales	Streptococcaceae	Streptococcus	NA	77	77	28
ASV3958	Bacteria	Firmicutes	Clostridia	Peptostreptococcales-Tissierellales	Family XI	Anaerococcus	obesiensis	77	77	0
ASV19322	Bacteria	Cyanobacteria	Cyanobacteriia	Leptolyngbyales	Leptolyngbyaceae	Leptolyngbya ANT.L52.2	NA	77	77	0
ASV2422	Bacteria	Firmicutes	Clostridia	Peptostreptococcales-Tissierellales	Family XI	Anaerococcus	NA	76	76	74
ASV15007	Bacteria	Bacteroidota	Bacteroidia	Bacteroidales	Prevotellaceae	Prevotella	disiens	76	76	0
ASV19504	Bacteria	Proteobacteria	Gammaproteobacteria	Nitrococcales	Nitrococcaceae	Arhodomonas	NA	76	76	0
ASV19529	Bacteria	Actinobacteriota	Thermoleophilia	Gaiellales	NA	NA	NA	76	76	0
ASV3212	Bacteria	Acidobacteriota	Acidobacteriae	Acidobacteriales	Koribacteraceae	Candidatus Koribacter	NA	75	75	58
ASV11738	Bacteria	Actinobacteriota	Actinobacteria	Corynebacteriales	Corynebacteriaceae	Corynebacterium	glyciniphilum	72	72	0
ASV20387	Bacteria	Proteobacteria	Alphaproteobacteria	Caulobacterales	Caulobacteraceae	NA	NA	72	72	0
ASV20820	Bacteria	Acidobacteriota	Acidobacteriae	Bryobacterales	Bryobacteraceae	Bryobacter	NA	70	70	0
ASV9439	Bacteria	Myxococcota	Polyangia	Haliangiales	Haliangiaceae	Haliangium	NA	69	69	22
ASV21065	Bacteria	Bdellovibrionota	Oligoflexia	Oligoflexales	Oligoflexaceae	NA	NA	69	69	0
ASV21313	Bacteria	Actinobacteriota	Actinobacteria	Micrococcales	Microbacteriaceae	Amnibacterium	NA	68	68	0
ASV21316	Bacteria	Proteobacteria	Alphaproteobacteria	Acetobacterales	Acetobacteraceae	NA	NA	68	68	0
ASV21546	Bacteria	Firmicutes	Bacilli	Bacillales	Planococcaceae	Chryseomicrobium	NA	67	67	0
ASV21833	Bacteria	Acidobacteriota	Acidobacteriae	Solibacterales	Solibacteraceae	Candidatus Solibacter	NA	66	66	0
ASV8125	Bacteria	Firmicutes	Bacilli	Bacillales	Planococcaceae	NA	NA	64	64	41
ASV19636	Bacteria	Firmicutes	Clostridia	Peptostreptococcales-Tissierellales	Family XI	Anaerococcus	NA	64	64	0
ASV64	Bacteria	Proteobacteria	Gammaproteobacteria	Pseudomonadales	Pseudomonadaceae	Pseudomonas	NA	63	63	0
ASV22592	Bacteria	Proteobacteria	Gammaproteobacteria	Burkholderiales	Burkholderiaceae	Polynucleobacter	NA	63	63	0
ASV22841	Bacteria	Bdellovibrionota	Bdellovibrionia	Bdellovibrionales	Bdellovibrionaceae	Bdellovibrio	NA	62	62	0
ASV22867	Bacteria	Chloroflexi	Chloroflexia	Thermomicrobiales	JG30-KF-CM45	NA	NA	62	62	0
ASV10544	Bacteria	Firmicutes	Bacilli	Staphylococcales	Staphylococcaceae	Staphylococcus	auricularis	61	61	0
ASV23117	Bacteria	Proteobacteria	Alphaproteobacteria	Rhizobiales	Xanthobacteraceae	Rhodopseudomonas	NA	61	61	0
ASV23118	Bacteria	Proteobacteria	Alphaproteobacteria	Acetobacterales	Acetobacteraceae	NA	NA	61	61	0
ASV23422	Bacteria	Verrucomicrobiota	Verrucomicrobiae	Pedosphaerales	Pedosphaeraceae	NA	NA	60	60	0
ASV15945	Bacteria	Firmicutes	Bacilli	Lactobacillales	Streptococcaceae	Streptococcus	NA	59	59	0
ASV9374	Bacteria	Firmicutes	Clostridia	Lachnospirales	Lachnospiraceae	Blautia	NA	58	58	16
ASV24089	Bacteria	Myxococcota	Polyangia	Polyangiales	BIrii41	NA	NA	58	58	0
ASV24401	Bacteria	Gemmatimonadota	Gemmatimonadetes	Gemmatimonadales	Gemmatimonadaceae	Gemmatimonas	NA	57	57	0
ASV1038	Bacteria	Proteobacteria	Gammaproteobacteria	Xanthomonadales	Xanthomonadaceae	Stenotrophomonas	NA	56	56	19
ASV21037	Bacteria	Myxococcota	Polyangia	Haliangiales	Haliangiaceae	Haliangium	NA	56	56	13
ASV24726	Bacteria	Bacteroidota	Bacteroidia	Flavobacteriales	Weeksellaceae	Chryseobacterium	NA	56	56	0
ASV990	Bacteria	Actinobacteriota	Actinobacteria	Corynebacteriales	Corynebacteriaceae	Corynebacterium	pyruviciproducens	55	55	0
ASV6996	Bacteria	Proteobacteria	Alphaproteobacteria	Sphingomonadales	Sphingomonadaceae	Sphingopyxis	NA	55	55	0
ASV11664	Bacteria	Actinobacteriota	Thermoleophilia	Gaiellales	Gaiellaceae	Gaiella	NA	55	55	37
ASV25099	Bacteria	Deinococcota	Deinococci	Thermales	Thermaceae	Meiothermus	NA	55	55	0
ASV5241	Bacteria	Actinobacteriota	Actinobacteria	Corynebacteriales	Corynebacteriaceae	Corynebacterium	NA	54	54	0
ASV25461	Bacteria	Actinobacteriota	Actinobacteria	Micrococcales	Brevibacteriaceae	Brevibacterium	NA	54	54	0
ASV5321	Bacteria	Verrucomicrobiota	Verrucomicrobiae	Pedosphaerales	Pedosphaeraceae	NA	NA	52	52	35
ASV22559	Bacteria	Cyanobacteria	Cyanobacteriia	Chloroplast	NA	NA	NA	52	52	7
ASV26207	Bacteria	Acidobacteriota	Acidobacteriae	Subgroup 2	NA	NA	NA	52	52	0
ASV26219	Bacteria	Actinobacteriota	Actinobacteria	Actinomycetales	Actinomycetaceae	NA	NA	52	52	0
ASV26597	Bacteria	Spirochaetota	Spirochaetia	Spirochaetales	Spirochaetaceae	Spirochaeta 2	NA	51	51	0
ASV26974	Bacteria	Cyanobacteria	Vampirivibrionia	Obscuribacterales	Obscuribacteraceae	NA	NA	50	50	0
ASV27428	Bacteria	Proteobacteria	Alphaproteobacteria	Rhizobiales	Beijerinckiaceae	Methylobacterium-Methylorubrum	NA	49	49	0
ASV21007	Bacteria	Proteobacteria	Alphaproteobacteria	Tistrellales	Geminicoccaceae	Candidatus Alysiosphaera	NA	48	48	15
ASV27861	Bacteria	Firmicutes	Bacilli	Lactobacillales	Carnobacteriaceae	Alloiococcus	otitis	48	48	0
ASV28320	Bacteria	Bacteroidota	Bacteroidia	Flavobacteriales	Weeksellaceae	Chryseobacterium	NA	47	47	0
ASV12668	Bacteria	Firmicutes	Bacilli	Bacillales	Bacillaceae	Anoxybacillus	flavithermus	46	46	0
ASV28828	Bacteria	Myxococcota	Polyangia	Haliangiales	Haliangiaceae	Haliangium	NA	46	46	0
ASV14958	Bacteria	Proteobacteria	Gammaproteobacteria	Pseudomonadales	Pseudomonadaceae	Pseudomonas	NA	45	45	0
ASV29263	Bacteria	Proteobacteria	Alphaproteobacteria	Caulobacterales	Caulobacteraceae	NA	NA	45	45	0
ASV29813	Bacteria	Bacteroidota	Bacteroidia	Flavobacteriales	Weeksellaceae	Chryseobacterium	NA	44	44	0
ASV15944	Bacteria	Spirochaetota	Spirochaetia	Spirochaetales	Spirochaetaceae	Spirochaeta 2	NA	43	43	0
ASV5338	Bacteria	Cyanobacteria	Cyanobacteriia	Chloroplast	NA	NA	NA	42	42	0
ASV14026	Bacteria	Proteobacteria	Gammaproteobacteria	Pseudomonadales	Moraxellaceae	Acinetobacter	NA	42	42	0
ASV22579	Bacteria	Planctomycetota	Planctomycetes	Pirellulales	Pirellulaceae	NA	NA	42	42	21
ASV31470	Bacteria	Actinobacteriota	Actinobacteria	Corynebacteriales	Corynebacteriaceae	Corynebacterium	NA	41	41	0
ASV5800	Bacteria	Firmicutes	Clostridia	Peptostreptococcales-Tissierellales	Family XI	Finegoldia	NA	40	40	0
ASV10397	Bacteria	Actinobacteriota	Actinobacteria	Corynebacteriales	Corynebacteriaceae	Corynebacterium	NA	40	40	0
ASV1330	Bacteria	Actinobacteriota	Actinobacteria	Micrococcales	Micrococcaceae	Kocuria	NA	39	39	8
ASV22675	Bacteria	Firmicutes	Clostridia	Peptostreptococcales-Tissierellales	Family XI	Peptoniphilus	urinimassiliensis	39	39	0
ASV32768	Bacteria	Proteobacteria	Gammaproteobacteria	Burkholderiales	Nitrosomonadaceae	Ellin6067	NA	39	39	0
ASV33485	Bacteria	Proteobacteria	Alphaproteobacteria	Rickettsiales	Mitochondria	NA	NA	37	37	0
ASV34062	Bacteria	Proteobacteria	Gammaproteobacteria	Burkholderiales	Chromobacteriaceae	Paludibacterium	NA	37	37	0
ASV34118	Bacteria	Bacteroidota	Bacteroidia	Bacteroidales	Prevotellaceae	Prevotella	NA	37	37	0
ASV34119	Bacteria	Proteobacteria	Alphaproteobacteria	Rhodospirillales	Magnetospirillaceae	Telmatospirillum	NA	37	37	0
ASV19127	Bacteria	Actinobacteriota	Thermoleophilia	Solirubrobacterales	67-14	NA	NA	36	36	23
ASV34811	Bacteria	Firmicutes	Clostridia	Peptostreptococcales-Tissierellales	Family XI	Anaerococcus	NA	36	36	0
ASV3750	Bacteria	Firmicutes	Bacilli	Lactobacillales	Lactobacillaceae	Lactobacillus	NA	35	35	0
ASV35545	Bacteria	Bacteroidota	Bacteroidia	Cytophagales	Spirosomaceae	Spirosoma	NA	35	35	0
ASV35657	Bacteria	Verrucomicrobiota	Verrucomicrobiae	Chthoniobacterales	Terrimicrobiaceae	FukuN18 freshwater group	NA	34	34	0
ASV6285	Bacteria	Firmicutes	Clostridia	Peptostreptococcales-Tissierellales	Family XI	Peptoniphilus	NA	33	33	0
ASV38876	Bacteria	Actinobacteriota	Actinobacteria	Micrococcales	Micrococcaceae	Kocuria	NA	31	31	0
ASV38877	Bacteria	Acidobacteriota	Acidobacteriae	Bryobacterales	Bryobacteraceae	Bryobacter	NA	31	31	0
ASV38878	Bacteria	Proteobacteria	Alphaproteobacteria	Rhizobiales	Beijerinckiaceae	Methylocella	NA	31	31	0
ASV21375	Bacteria	Bacteroidota	Bacteroidia	Flavobacteriales	Weeksellaceae	Chryseobacterium	NA	30	30	0
ASV39819	Bacteria	Proteobacteria	Alphaproteobacteria	Rickettsiales	Candidatus Jidaibacter	NA	NA	30	30	0
ASV27842	Bacteria	Proteobacteria	Alphaproteobacteria	NA	NA	NA	NA	28	28	20
ASV42045	Bacteria	Proteobacteria	Gammaproteobacteria	Pseudomonadales	KI89A clade	NA	NA	28	28	0
ASV1940	Bacteria	Actinobacteriota	Actinobacteria	Micrococcales	Dermacoccaceae	Dermacoccus	nishinomiyaensis	27	27	8
ASV42945	Bacteria	Actinobacteriota	Actinobacteria	Micrococcales	Micrococcaceae	Garicola	NA	27	27	0
ASV15311	Bacteria	Actinobacteriota	Actinobacteria	Corynebacteriales	Corynebacteriaceae	Corynebacterium	lipophiloflavum	26	26	16
ASV38080	Bacteria	Planctomycetota	Planctomycetes	Gemmatales	Gemmataceae	NA	NA	26	26	5
ASV45561	Bacteria	Firmicutes	Bacilli	Lactobacillales	Lactobacillaceae	Limosilactobacillus	NA	25	25	0
ASV45624	Bacteria	Actinobacteriota	Actinobacteria	Micrococcales	Intrasporangiaceae	Terrabacter	NA	25	25	0
ASV5999	Bacteria	Proteobacteria	Gammaproteobacteria	Burkholderiales	Alcaligenaceae	Achromobacter	NA	24	24	0
ASV45832	Bacteria	Proteobacteria	Alphaproteobacteria	Rickettsiales	Mitochondria	NA	NA	24	24	0
ASV47006	Bacteria	Proteobacteria	Alphaproteobacteria	Sphingomonadales	Sphingomonadaceae	Sphingomonas	NA	24	24	0
ASV13380	Bacteria	Firmicutes	Clostridia	Peptostreptococcales-Tissierellales	Family XI	Peptoniphilus	NA	23	23	0
ASV47357	Bacteria	Proteobacteria	Alphaproteobacteria	Rickettsiales	Mitochondria	NA	NA	23	23	0
ASV47358	Bacteria	Deinococcota	Deinococci	Deinococcales	Deinococcaceae	Deinococcus	NA	23	23	0
ASV4522	Bacteria	Actinobacteriota	Actinobacteria	Actinomycetales	Actinomycetaceae	Actinomyces	NA	22	22	0
ASV22131	Bacteria	Armatimonadota	NA	NA	NA	NA	NA	22	22	20
ASV37838	Bacteria	Myxococcota	Polyangia	Polyangiales	BIrii41	NA	NA	22	22	5
ASV49737	Bacteria	Firmicutes	Bacilli	Staphylococcales	Staphylococcaceae	Jeotgalicoccus	NA	22	22	0
ASV1254	Bacteria	Proteobacteria	Gammaproteobacteria	Xanthomonadales	Xanthomonadaceae	Stenotrophomonas	NA	21	21	2
ASV50371	Bacteria	Dependentiae	Babeliae	Babeliales	UBA12409	NA	NA	21	21	0
ASV50423	Bacteria	Cyanobacteria	Cyanobacteriia	Chloroplast	NA	NA	NA	21	21	0
ASV8481	Bacteria	Firmicutes	Bacilli	Lactobacillales	Streptococcaceae	Streptococcus	NA	20	20	0
ASV52194	Bacteria	Proteobacteria	Gammaproteobacteria	Pseudomonadales	Moraxellaceae	Acinetobacter	NA	20	20	0
ASV53705	Bacteria	Verrucomicrobiota	Verrucomicrobiae	Opitutales	Opitutaceae	NA	NA	20	20	0
ASV53861	Bacteria	Planctomycetota	Planctomycetes	Gemmatales	Gemmataceae	NA	NA	20	20	0
ASV10	Bacteria	Proteobacteria	Gammaproteobacteria	Enterobacterales	Enterobacteriaceae	NA	NA	19	19	0
ASV55647	Bacteria	Myxococcota	Polyangia	Polyangiales	Polyangiaceae	Pajaroellobacter	NA	19	19	0
ASV56057	Bacteria	Actinobacteriota	Actinobacteria	Corynebacteriales	Corynebacteriaceae	Corynebacterium	NA	18	18	0
ASV57847	Bacteria	Acidobacteriota	Acidobacteriae	Subgroup 2	NA	NA	NA	18	18	0
ASV58398	Bacteria	Proteobacteria	Gammaproteobacteria	Burkholderiales	Neisseriaceae	Kingella	oralis	17	17	0
ASV60587	Bacteria	Acidobacteriota	Acidobacteriae	Acidobacteriales	NA	NA	NA	17	17	0
ASV9776	Bacteria	Proteobacteria	Gammaproteobacteria	Enterobacterales	Pasteurellaceae	Haemophilus	NA	16	16	0
ASV60757	Bacteria	Firmicutes	Clostridia	Lachnospirales	Lachnospiraceae	Blautia	NA	16	16	0
ASV62816	Bacteria	Bacteroidota	Bacteroidia	Flavobacteriales	Flavobacteriaceae	Mesonia	NA	16	16	0
ASV62980	Bacteria	Patescibacteria	ABY1	Candidatus Kerfeldbacteria	NA	NA	NA	16	16	0
ASV2277	Bacteria	Proteobacteria	Gammaproteobacteria	Pseudomonadales	Pseudomonadaceae	Pseudomonas	NA	15	15	0
ASV26962	Bacteria	Actinobacteriota	Actinobacteria	Micrococcales	Dermabacteraceae	Brachybacterium	NA	15	15	0
ASV63583	Bacteria	Firmicutes	Clostridia	Peptostreptococcales-Tissierellales	Family XI	Peptoniphilus	duerdenii	15	15	0
ASV31056	Bacteria	Proteobacteria	Alphaproteobacteria	Rhizobiales	Beijerinckiaceae	1174-901-12	NA	14	14	0
ASV68833	Bacteria	Chloroflexi	Anaerolineae	SBR1031	NA	NA	NA	14	14	0
ASV68834	Bacteria	Actinobacteriota	Actinobacteria	Actinomycetales	Actinomycetaceae	F0332	NA	14	14	0
ASV69816	Bacteria	Bacteroidota	Bacteroidia	NA	NA	NA	NA	13	13	0
ASV54135	Bacteria	Actinobacteriota	Actinobacteria	Actinomycetales	Actinomycetaceae	Actinomyces	NA	12	12	0
ASV76207	Bacteria	Proteobacteria	NA	NA	NA	NA	NA	12	12	0
ASV76208	Bacteria	Actinobacteriota	Actinobacteria	Corynebacteriales	Dietziaceae	Dietzia	maris	12	12	0
ASV76817	Bacteria	Actinobacteriota	Actinobacteria	Micrococcales	Micrococcaceae	Rothia	NA	12	12	0
ASV1413	Bacteria	Proteobacteria	Gammaproteobacteria	Enterobacterales	Enterobacteriaceae	Citrobacter	NA	11	11	0
ASV4746	Bacteria	Bacteroidota	Bacteroidia	Bacteroidales	Prevotellaceae	Prevotella	bivia	11	11	0
ASV39086	Bacteria	Proteobacteria	Alphaproteobacteria	Rhodobacterales	Rhodobacteraceae	Paracoccus	NA	11	11	0
ASV52149	Bacteria	WPS-2	NA	NA	NA	NA	NA	11	11	9
ASV77592	Bacteria	Proteobacteria	Gammaproteobacteria	Burkholderiales	Neisseriaceae	NA	NA	11	11	0
ASV80705	Bacteria	Acidobacteriota	Vicinamibacteria	Vicinamibacterales	NA	NA	NA	11	11	0
ASV81136	Bacteria	Cyanobacteria	Cyanobacteriia	Chloroplast	NA	NA	NA	11	11	0
ASV82365	Bacteria	Proteobacteria	Alphaproteobacteria	Rickettsiales	Mitochondria	NA	NA	10	10	0
ASV82441	Bacteria	Actinobacteriota	Thermoleophilia	Solirubrobacterales	Solirubrobacteraceae	Solirubrobacter	NA	10	10	0
ASV86430	Bacteria	Bdellovibrionota	Oligoflexia	0319-6G20	NA	NA	NA	10	10	0
ASV5600	Bacteria	Cyanobacteria	Cyanobacteriia	Synechococcales	Cyanobiaceae	Cyanobium PCC-6307	NA	9	9	8
ASV92879	Bacteria	Bacteroidota	Bacteroidia	Bacteroidales	Prevotellaceae	Prevotella	NA	9	9	0
ASV94233	Bacteria	Proteobacteria	Alphaproteobacteria	Rickettsiales	Mitochondria	NA	NA	8	8	0
ASV94334	Bacteria	Proteobacteria	Gammaproteobacteria	Burkholderiales	Burkholderiaceae	NA	NA	8	8	0
ASV99714	Bacteria	Proteobacteria	Gammaproteobacteria	Enterobacterales	Colwelliaceae	Colwellia	NA	8	8	0
ASV100132	Bacteria	Chloroflexi	Anaerolineae	SBR1031	NA	NA	NA	8	8	0
ASV101125	Bacteria	Proteobacteria	Gammaproteobacteria	Pseudomonadales	Pseudomonadaceae	Pseudomonas	NA	8	8	0
ASV54079	Bacteria	Actinobacteriota	Actinobacteria	Corynebacteriales	Corynebacteriaceae	Corynebacterium	NA	5	5	0

## Sheet: Supplementary_Table_S4(B)
Supplementary Table S4(B): List of contaminants present in mock community samples
max.read_MCs	total read number of the ASV present in mock communities
AsvID	Kingdom	Phylum	Class	Order	Family	Genus	Species	max.read_MCs
ASV3052	Bacteria	NA	NA	NA	NA	NA	NA	33
ASV40032	Bacteria	Proteobacteria	NA	NA	NA	NA	NA	29
ASV24794	Bacteria	Proteobacteria	NA	NA	NA	NA	NA	25
ASV44553	Bacteria	Proteobacteria	NA	NA	NA	NA	NA	25
ASV45888	Bacteria	Proteobacteria	NA	NA	NA	NA	NA	24
ASV23	Bacteria	Proteobacteria	Alphaproteobacteria	Sphingomonadales	Sphingomonadaceae	Sphingomonas	NA	1856
ASV2	Bacteria	Proteobacteria	Gammaproteobacteria	Burkholderiales	Burkholderiaceae	Burkholderia-Caballeronia-Paraburkholderia	NA	1163
ASV11011	Eukaryota	NA	NA	NA	NA	NA	NA	156
ASV45521	Eukaryota	NA	NA	NA	NA	NA	NA	25

## Sheet: Supplementary_Table_S5
Supplementary Table S5 : Permutational Multivariate analysis of Variance
No.	Serial Number
pairs	groups compared in the test
Df	degree of freedom
SumsOfSqs	Total sum of squares representing variation
F.Model	F-statistc
R2	proportion of variation explained by the grouping factor
p.value	significance value
p.adjusted	multiple testing corrected p-value
No.	pairs	Df	SumsOfSqs	F.Model	R2	p.value	p.adjusted
1	cave_pool vs surface_pool	1	0.631633	1.38064	0.0486471	0.001	0.091
2	cave_pool vs thun_hypolimnion	1	1.40565	3.37297	0.11888	0.001	0.091
3	cave_pool vs thun_epilimnion	1	1.91432	4.84287	0.152086	0.001	0.091
4	cave_pool vs surface_stream	1	1.50984	3.42136	0.043628	0.001	0.091
5	cave_pool vs cave_stream	1	0.717106	1.59397	0.0402578	0.001	0.091
6	cave_pool vs river	1	0.730726	1.62752	0.0589095	0.001	0.091
7	cave_pool vs cave_sediment	1	1.12712	2.54875	0.0697357	0.001	0.091
8	cave_pool vs quarzsandstein	1	1.79448	4.17686	0.101437	0.001	0.091
9	cave_pool vs schrattenkalk-formation	1	1.5397	3.5984	0.101083	0.001	0.091
10	cave_pool vs schutt	1	1.12673	2.54393	0.0781691	0.001	0.091
11	cave_pool vs kalksandstein	1	1.43055	3.27566	0.090299	0.001	0.091
12	cave_pool vs flysch	1	1.21766	2.83415	0.0982914	0.001	0.091
13	cave_pool vs surface_sediment	1	1.08174	2.47233	0.0785556	0.001	0.091
14	surface_pool vs thun_hypolimnion	1	1.13404	3.16236	0.283306	0.004	0.364
15	surface_pool vs thun_epilimnion	1	1.3906	4.45263	0.308085	0.002	0.182
16	surface_pool vs surface_stream	1	0.65686	1.49124	0.0250666	0.001	0.091
17	surface_pool vs cave_stream	1	0.630062	1.38604	0.0619155	0.004	0.364
18	surface_pool vs river	1	0.591936	1.29186	0.125522	0.046	1
19	surface_pool vs cave_sediment	1	0.822439	1.86769	0.0989886	0.001	0.091
20	surface_pool vs quarzsandstein	1	0.967394	2.31811	0.103867	0.001	0.091
21	surface_pool vs schrattenkalk-formation	1	0.954946	2.33192	0.134545	0.001	0.091
22	surface_pool vs schutt	1	0.772922	1.75125	0.118719	0.001	0.091
23	surface_pool vs kalksandstein	1	0.874314	2.03856	0.113011	0.001	0.091
24	surface_pool vs flysch	1	0.935751	2.32581	0.205355	0.004	0.364
25	surface_pool vs surface_sediment	1	0.784516	1.83192	0.132441	0.001	0.091
26	thun_hypolimnion vs thun_epilimnion	1	1.20148	8.0824	0.502562	0.005	0.455
27	thun_hypolimnion vs surface_stream	1	1.64275	3.89576	0.0650423	0.001	0.091
28	thun_hypolimnion vs cave_stream	1	1.45675	3.63602	0.16063	0.001	0.091
29	thun_hypolimnion vs river	1	0.96047	3.07002	0.304868	0.006	0.546
30	thun_hypolimnion vs cave_sediment	1	1.48859	4.02168	0.211426	0.001	0.091
31	thun_hypolimnion vs quarzsandstein	1	1.63515	4.58984	0.203181	0.001	0.091
32	thun_hypolimnion vs schrattenkalk-formation	1	1.58216	4.88693	0.273212	0.003	0.273
33	thun_hypolimnion vs schutt	1	1.40949	4.07609	0.270368	0.001	0.091
34	thun_hypolimnion vs kalksandstein	1	1.52811	4.34093	0.23668	0.001	0.091
35	thun_hypolimnion vs flysch	1	1.41393	5.86642	0.455948	0.01	0.91
36	thun_hypolimnion vs surface_sediment	1	1.40883	4.39555	0.305341	0.003	0.273
37	thun_epilimnion vs surface_stream	1	2.38869	5.80455	0.0909739	0.001	0.091
38	thun_epilimnion vs cave_stream	1	2.00932	5.36398	0.203459	0.001	0.091
39	thun_epilimnion vs river	1	0.581213	2.14011	0.192109	0.023	1
40	thun_epilimnion vs cave_sediment	1	1.99002	5.82642	0.255249	0.001	0.091
41	thun_epilimnion vs quarzsandstein	1	2.21614	6.64828	0.249482	0.001	0.091
42	thun_epilimnion vs schrattenkalk-formation	1	2.09326	7.0353	0.319274	0.001	0.091
43	thun_epilimnion vs schutt	1	1.82846	5.85758	0.310622	0.002	0.182
44	thun_epilimnion vs kalksandstein	1	2.03045	6.26852	0.281497	0.001	0.091
45	thun_epilimnion vs flysch	1	1.73253	8.03174	0.471575	0.005	0.455
46	thun_epilimnion vs surface_sediment	1	1.81853	6.30821	0.344556	0.002	0.182
47	surface_stream vs cave_stream	1	0.944413	2.15127	0.0302352	0.001	0.091
48	surface_stream vs river	1	0.725821	1.66359	0.0283582	0.001	0.091
49	surface_stream vs cave_sediment	1	1.67069	3.84664	0.0558725	0.001	0.091
50	surface_stream vs quarzsandstein	1	2.40337	5.61777	0.0763099	0.001	0.091
51	surface_stream vs schrattenkalk-formation	1	1.91723	4.49221	0.0665589	0.001	0.091
52	surface_stream vs schutt	1	1.3145	3.02781	0.047289	0.001	0.091
53	surface_stream vs kalksandstein	1	1.8207	4.22081	0.0618698	0.001	0.091
54	surface_stream vs flysch	1	1.35442	3.16842	0.0526593	0.001	0.091
55	surface_stream vs surface_sediment	1	1.02204	2.36912	0.0379854	0.001	0.091
56	cave_stream vs river	1	0.752766	1.69786	0.0782501	0.001	0.091
57	cave_stream vs cave_sediment	1	0.887729	2.03252	0.0676772	0.001	0.091
58	cave_stream vs quarzsandstein	1	1.66248	3.93716	0.112693	0.001	0.091
59	cave_stream vs schrattenkalk-formation	1	1.37035	3.2729	0.111807	0.001	0.091
60	cave_stream vs schutt	1	0.994901	2.27818	0.0866948	0.001	0.091
61	cave_stream vs kalksandstein	1	1.30408	3.03389	0.101016	0.001	0.091
62	cave_stream vs flysch	1	1.10269	2.63662	0.116476	0.001	0.091
63	cave_stream vs surface_sediment	1	0.864485	2.01198	0.0804407	0.001	0.091
64	river vs cave_sediment	1	0.914312	2.14907	0.118412	0.001	0.091
65	river vs quarzsandstein	1	1.0711	2.65415	0.12257	0.001	0.091
66	river vs schrattenkalk-formation	1	1.05509	2.70348	0.161851	0.001	0.091
67	river vs schutt	1	0.872785	2.07036	0.147143	0.001	0.091
68	river vs kalksandstein	1	0.981711	2.3815	0.137014	0.001	0.091
69	river vs flysch	1	0.998114	2.71398	0.253312	0.013	1
70	river vs surface_sediment	1	0.837798	2.06626	0.158137	0.001	0.091
71	cave_sediment vs quarzsandstein	1	1.67609	4.10296	0.131915	0.001	0.091
72	cave_sediment vs schrattenkalk-formation	1	1.33603	3.33026	0.131473	0.001	0.091
73	cave_sediment vs schutt	1	0.968277	2.29971	0.103127	0.001	0.091
74	cave_sediment vs kalksandstein	1	1.31388	3.16581	0.12099	0.001	0.091
75	cave_sediment vs flysch	1	1.04101	2.64203	0.141725	0.001	0.091
76	cave_sediment vs surface_sediment	1	0.975564	2.36961	0.110887	0.001	0.091
77	quarzsandstein vs schrattenkalk-formation	1	1.54922	3.99846	0.137885	0.001	0.091
78	quarzsandstein vs schutt	1	1.27469	3.1588	0.120755	0.001	0.091
79	quarzsandstein vs kalksandstein	1	0.754039	1.88402	0.0675664	0.006	0.546
80	quarzsandstein vs flysch	1	1.42321	3.7742	0.165722	0.001	0.091
81	quarzsandstein vs surface_sediment	1	1.48822	3.77082	0.146321	0.001	0.091
82	schrattenkalk-formation vs schutt	1	0.809344	2.05837	0.102619	0.002	0.182
83	schrattenkalk-formation vs kalksandstein	1	0.849323	2.17452	0.0938324	0.001	0.091
84	schrattenkalk-formation vs flysch	1	0.770582	2.17461	0.134446	0.001	0.091
85	schrattenkalk-formation vs surface_sediment	1	1.01988	2.67604	0.136005	0.001	0.091
86	schutt vs kalksandstein	1	0.776825	1.89297	0.0906031	0.003	0.273
87	schutt vs flysch	1	0.552455	1.45514	0.108147	0.008	0.728
88	schutt vs surface_sediment	1	0.719639	1.77721	0.10593	0.001	0.091
89	kalksandstein vs flysch	1	0.995159	2.62782	0.149073	0.001	0.091
90	kalksandstein vs surface_sediment	1	1.12481	2.81262	0.13514	0.001	0.091
91	flysch vs surface_sediment	1	0.853732	2.37311	0.177454	0.001	0.091

## Sheet: Supplementary_Table_S6
Supplementary Table S6: Taxonomic composition of samples, phylum level (%)
		B10	B11	B116	B117	B118	B119	B12	B120	B121	B122	B123	B124	B125	B126	B13	B14	B142	B143	B148	B15	B150	B16	B17	B18	B19	B20	B21	B22	B23	B24	B25	B26	B27	B28	B29	B30	B31	B32	B33	B34	B35	B36	B37	B38	B39	B40	B41	B42
GTDB 226	SILVA 138.1	cave_pool	surface_pool	lake_hypolimnion	lake_epilimnion	surface_stream	surface_pool	surface_stream	surface_stream	surface_stream	cave_stream	cave_pool	cave_stream	cave_stream	cave_pool	cave_stream	cave_stream	lake_epilimnion	lake_hypolimnion	cave_pool	cave_pool	cave_stream	surface_stream	surface_stream	surface_stream	cave_pool	cave_pool	cave_pool	river	river	river	river	cave_stream	cave_pool	surface_stream	surface_stream	surface_stream	surface_stream	surface_stream	cave_pool	cave_pool	cave_stream	cave_stream	surface_stream	surface_stream	cave_stream	surface_stream	surface_stream	cave_pool
d__Bacteria; p__Pseudomonadota	k__Bacteria; p__Proteobacteria	39.4	53.66	21.17	21.78	31.36	27.06	25.63	35.31	31.31	35.91	50.97	40.67	44.5	57.17	32.55	37.38	27.97	19.36	44.72	69.42	19.5	44.69	41.72	33.64	31.01	44.13	40.44	33.57	44.92	33.85	28.45	26.46	41.28	24.49	34.44	38.13	29.58	32.63	62.73	53.68	23.04	50.62	30.63	40.25	22.61	61.39	28.32	13.61
d__Bacteria; p__Bacteroidota	k__Bacteria; p__Bacteroidota	8.84	7.74	11.12	11.41	12.77	10.18	21.73	11.8	14.11	17.53	23.03	15.46	17.97	25.56	17.76	26.5	15.41	11.65	20.98	6.38	8.16	13.51	16.66	21.34	10.17	30.5	32.72	22.34	33.46	13.65	24.89	11.02	33.38	16.68	23.38	27.85	23.45	25.86	15.05	23.36	20.4	7.27	12.57	23.43	13.23	33.02	17.79	8.66
d__Bacteria; p__Acidobacteriota	k__Bacteria; p__Acidobacteriota	8.84	0.11	3.62	1.66	0.56	0.3	3.16	0.33	0.27	0.27	0.13	5.86	4.92	0.13	4.23	0.8	0.65	2.73	0.78	2.49	2.78	6.37	3.48	0.32	13.4	1.39	0.31	0.02	0.55	1.81	0.26	4.27	0.62	3.95	0.54	0.71	2.98	0.7	1.08	0.9	4.15	5.8	7.5	3.13	4.27	0	1.36	1.85
d__Bacteria; p__Planctomycetota	k__Bacteria; p__Planctomycetota	10.95	0.06	8.84	4.81	6.81	4.88	11.8	5.78	3.99	5.89	2.85	8.54	6.93	1.9	10.72	3.49	3.77	10.09	7.77	2.79	7.15	11.58	7.79	4.14	10.16	2.13	0.6	2.49	2.84	6.88	2.26	7.29	1.26	5.72	5.2	6.84	15.65	5.72	2.15	1.86	7.87	6.87	15.55	6.87	7.51	0.48	5.96	5.6
d__Bacteria; p__Verrucomicrobiota	k__Bacteria; p__Verrucomicrobiota	5.89	14.84	5.81	2.11	18.72	19.01	7.34	12.84	6.96	9.75	10.76	7.3	5.89	4.28	7.32	3.63	10.53	5.66	10.79	3.53	14.02	7.92	7.75	4.44	3.43	7.28	10.77	7.18	3.49	9.02	3.38	10.3	6.94	15.56	5.47	6.47	11.64	6.13	3.71	3.11	10.16	1.35	8.65	8.84	7	0.8	9.15	28.14
d__Bacteria; p__Actinomycetota	k__Bacteria; p__Actinobacteriota	5.52	22.72	16.76	32.96	2.65	2.29	2.95	2.65	3.71	3.19	2.54	2.75	3.35	4.62	4.2	0.51	24.31	11.42	5.63	3.24	1.09	2.64	1.55	0.71	3.3	1.71	2	25.4	3.02	22.18	29.14	2.74	11.96	0.37	1.02	1.17	3.31	0.4	0.67	4.16	1.1	8.61	2.19	1.51	2.18	0.09	0.56	0.13
d__Bacteria; p__Patescibacteriota	k__Bacteria; p__Patescibacteria	2.64	0.31	1.34	0.8	9.16	8.91	11.45	9.88	12.78	5.22	3.95	3.22	3.08	0.6	5.31	1.56	0.05	1.47	1.38	4.58	16.15	1.64	6.46	11.91	0.2	5.12	5.33	0.02	2.53	2.85	0.06	12.99	0.47	8.15	12.3	7.2	2.82	11.22	3.19	4.86	14.34	0.78	0.89	5.98	17.51	0.17	13.15	17.12
d__Bacteria; p__Chloroflexota	k__Bacteria; p__Chloroflexi	6.87	0	20.78	4.56	1.01	0.46	1.73	0.67	0.25	0.41	0.18	2.61	2.11	0.36	2.68	0.17	2.9	21.76	0.6	0.38	1.9	2.48	1.52	0.23	7.35	0.28	0.2	0.86	0.46	1.82	2.24	1.58	0.36	0.68	0.72	0.08	1.41	0.21	0.39	0.35	0.71	3.69	5.96	1.34	1.47	0.01	0.39	0.71
d__Bacteria; p__Bdellovibrionota	k__Bacteria; p__Bdellovibrionota	0.63	0.15	0.29	0.07	3.34	3.91	2.95	3.15	2.82	3	1.44	1.64	1.28	0.11	1.99	2.26	0.23	0.96	3.91	0.99	4.57	0.92	2.45	2.73	0.39	1.31	1.56	0.52	2.23	0.55	0.55	3.6	0.21	3.26	3.45	2.42	1.92	4.08	0.95	3.61	2.38	0.15	1.15	1.33	1.7	3.23	9.44	6.87
d__Bacteria; p__Bacillota	k__Bacteria; p__Firmicutes	0.28	0	0.09	0.06	2.19	10.94	1.02	5.07	10.29	5.09	0.62	0.76	0.79	3.22	0.57	0.91	0.03	0.05	0.14	0	0	0.26	0.84	1.74	0.22	0.12	0.6	0	1.21	0.39	0.01	0.08	0.03	1.01	0.85	1.07	1.05	1.25	0.03	0.28	0.32	1.38	0.61	0.49	0.41	0.05	1.19	0.22
d__Bacteria; p__Cyanobacteriota	k__Bacteria; p__Cyanobacteria	0.13	0.02	2.72	18.86	0.69	0.6	0.91	0.65	0.98	3.46	0.47	0.54	0.35	0.24	0.24	17.73	10.52	0.1	0.11	1.47	0.53	0.05	0.71	10.99	0.05	0.67	0.71	7.05	1.25	0.8	6.85	0.37	2.46	4.45	1.53	2.09	0.62	2.4	0.38	0.08	0.82	0.06	0.06	0.47	0.29	0.12	1.26	1.49
d__Archaea; p__Nanobdellota	k__Archaea; p__Nanoarchaeota	0.62	0.04	0.02	0	1.76	1.81	3.9	2.67	5.24	0.52	0.48	0.21	0.17	0.22	0.72	0.04	0	0	0.21	0.25	10.92	0.33	0.75	1.89	0.27	0.46	0.19	0	0.15	0	0	10.21	0	3.31	4.47	2.64	0.9	3.56	0.84	0.87	3.92	0.4	0.22	1.06	10.75	0	3.31	4.94
d__Bacteria; p__Myxococcota	k__Bacteria; p__Myxococcota	0.57	0	0.87	0	1.15	1.14	1.09	0.92	0.46	2.17	0.32	1.03	0.41	0.06	0.74	0.65	0.01	0.26	0.06	0.11	1.48	0.81	1.77	1.11	1.14	0.45	0.37	0.09	0.33	0.29	0.03	1.31	0.05	1.41	0.36	0.33	0.56	1.54	0.43	0.41	1.09	0.56	1	0.87	1.4	0.21	0.93	1.37
d__Bacteria; p__Nitrospirota	k__Bacteria; p__Nitrospirota	1.9	0	0.88	0.05	0.32	0.12	0.88	0.32	0.4	2.35	0.14	2.09	1.79	0.31	4.21	1.8	0.3	1.87	0.11	0.68	1.25	1.13	0.97	0.44	3.36	0.83	0.12	0	0.49	1.33	0.1	1.34	0.28	0.69	1.18	0.58	0.72	0.84	0.1	0.45	1.25	2.34	2.35	0.65	2.8	0	0.89	0.68
d__Bacteria; p__Desulfobacterota	k__Bacteria; p__Desulfobacterota	0.27	0.03	0.07	0	0.05	0.12	0.15	0.45	0.06	0.01	0	0.11	0.16	0	0.34	0.08	0.06	0.29	0.08	0	0.12	0.25	0.6	0.11	0.3	0.17	0.03	0.1	0.21	0.39	0	0.24	0	0.22	0.47	0.37	0.5	0.18	0	0.14	0.04	0.19	1.39	0.43	0.28	0.01	0.22	0.09
d__Archaea; p__Thermoproteota	k__Archaea; p__Crenarchaeota	0.17	0	3.6	0.66	0.54	0.28	0.08	1.08	0.95	1.05	0.16	1.14	1.13	0.18	1.25	0.34	2.49	10.43	0.16	0.19	2.06	0.32	0.63	0.43	2.91	0.5	0.24	0	0.18	0	0.45	0.34	0.12	0.61	0.29	0.05	0	0.39	0.21	0.13	0.44	1.19	1.14	0.39	0.65	0	1.74	0.27
d__Bacteria; p__Methylomirabilota	k__Bacteria; p__Methylomirabilota	0.78	0	0	0	0.04	0.15	0.35	0.05	0.14	0.12	0	1.26	0.76	0.07	1.01	0	0	0	0.04	0.6	0.39	0.54	0.27	0	3.48	0.15	0.09	0	0.06	0.05	0	1.23	0.02	1.4	0	0	0.07	0	0.19	0.22	1.44	2.97	1.78	0.01	1.84	0	0	0.24
d__Bacteria; p__Gemmatimonadota	k__Bacteria; p__Gemmatimonadota	1.13	0	0.33	0.04	0.27	0.15	0.22	0.1	0.4	0.38	0	1.01	0.95	0.11	1.03	0.64	0.07	0.57	0.15	0.11	0.04	1.17	0.54	0.27	1.74	0.06	0.06	0	0.37	1.54	0	0.52	0.06	0.49	0.42	0.27	0.38	0.19	0.12	0.19	0.7	1.64	1.72	0.27	0.53	0.05	0.07	0.1
d__Bacteria; p__Binatota	k__Bacteria; p__RCP2-54	0.53	0	0.04	0	0	0.01	0	0	0	0	0.04	0	0.25	0.06	0	0	0	0.09	0	0.14	0.28	0	0	0	0.8	0.09	0.06	0	0.01	0	0	0.05	0	0.15	0.13	0	0.16	0	0.12	0	0	0.5	0.04	0	0.29	0	0	0.2
d__Bacteria; p__Elusimicrobiota	k__Bacteria; p__Elusimicrobiota	0.32	0.14	0	0	1.61	1.54	0.46	0.99	1.32	1.03	0.33	0.81	0.63	0.05	0.82	0.49	0	0	0.06	0.23	1.53	0.36	0.74	1.01	0.25	0.88	1.17	0	0.27	0.17	0	1.09	0	1.71	1	0.38	0.04	0.28	0.22	0.26	1.57	0.22	0.26	0.44	0.73	0	0.82	1.94
	k__Bacteria; Unclassified	0.17	0.03	0.36	0.03	1.01	1.4	0.47	0.63	0.57	0.54	0.23	0.16	0.23	0.05	0.28	0.31	0.02	0.24	0.38	0.21	2.16	0.42	0.49	0.79	0.37	0.22	0.74	0.03	0.21	0.08	0.02	0.41	0.13	1.73	0.5	0.3	0.63	0.9	0.11	0.14	0.55	0.08	0.19	0.38	0.14	0.01	0.42	1.6
d__Bacteria; p__Latescibacterota	k__Bacteria; p__Latescibacterota	0.4	0	0	0	0.04	0.02	0.14	0.07	0.03	0	0	0.71	0.38	0.04	0.33	0.02	0	0	0.01	0	0.28	0.61	0.34	0	2.27	0.06	0.02	0	0	0	0	0.25	0.03	0.12	0.06	0	0.08	0.1	0.11	0.03	0.15	1.01	1.6	0.27	0.49	0	0.04	0.27
d__Bacteria; p__Babelota	k__Bacteria; p__Dependentiae	0.11	0.02	0.17	0	1.52	0.97	0.23	1.3	1.16	0.77	0.77	0.34	0.29	0.01	0.22	0.01	0.05	0.35	0.37	0.24	1.06	0.05	0.27	0.46	0.25	0.7	0.52	0	0.02	0.13	0	0.66	0.04	0.47	0.59	0.28	0.13	0.5	0.21	0.38	1.18	0.04	0.26	0.16	0.34	0.06	1.16	1.98
d__Bacteria; p__Spirochaetota	k__Bacteria; p__Spirochaetota	0.08	0	0	0	0.22	0.52	0.15	0.36	0.6	0.18	0	0.01	0	0	0.1	0.09	0	0	0.07	0	0	0.24	0.32	0.14	0.01	0	0	0	0.23	0.02	0	0.08	0.01	0.13	0.35	0	0.11	0.08	0.03	0	0.02	0.04	0	0.16	0.14	0.02	0.15	0.03
	k__Bacteria; p__NB1-j	0.55	0	0	0	0	0.03	0.33	0.03	0	0.06	0	0.76	0.61	0	0.2	0.1	0	0.01	0	0	0.08	0.94	0.31	0	1.72	0	0	0	0.01	0	0	0.33	0.04	0.07	0.27	0	0.33	0	0	0	0.1	0.72	0.75	0.32	0.25	0	0.11	0
d__Bacteria; p__Fibrobacterota	k__Bacteria; p__Fibrobacterota	0.85	0	0	0	1.66	2.52	0.06	1.32	0.35	0.73	0.31	0.24	0.45	0.51	0.31	0.04	0	0.02	0.86	0.3	0.3	0.18	0.18	0.18	0.15	0.33	0.74	0.01	0.2	0	0.01	0.23	0.07	2.1	0.17	0.09	0.08	0.38	0.27	0.19	0.31	0.05	0.07	0.18	0.33	0	0.52	0.1
d__Bacteria; p__Desulfobacterota; c__Deferrimicrobia	k__Bacteria; p__MBNT15	0.05	0	0	0	0.03	0.06	0.04	0.12	0	0	0	0.06	0.04	0	0	0	0	0	0	0	0	0.3	0.11	0	0.18	0	0	0	0.02	0	0	0	0	0	0.06	0	0	0	0	0	0.07	0.04	0.77	0.14	0.05	0	0.04	0
d__Bacteria; p__Armatimonadota	k__Bacteria; p__Armatimonadota	0.24	0.03	0.69	0.04	0.09	0.04	0.21	0	0	0	0.01	0.08	0.09	0	0.09	0.1	0.57	0.25	0	0.04	0.14	0.18	0.11	0.5	0.12	0.06	0.03	0.31	0.09	1.76	1.29	0.05	0.09	0.04	0.28	0.31	0.42	0.13	0.03	0	0.11	0.1	0.14	0.12	0.05	0.2	0.07	0
d__Bacteria; p__Campylobacterota	k__Bacteria; p__Campylobacterota	0	0	0	0	0	0.02	0	0.67	0.05	0.06	0.11	0.03	0.09	0.04	0	0	0	0	0	0.02	0	0	0	0	0	0.08	0	0	0.54	0.1	0	0	0.02	0	0	0	0	0.01	6.37	0	0	0	0	0	0	0.05	0	0
d__Bacteria; p__SZUA-79	k__Bacteria; p__Sva0485	0	0	0	0	0	0	0	0	0	0	0	0	0	0	0	0	0	0	0	0	0	0	0	0	0	0	0	0	0	0	0	0	0	0.03	0	0	0	0	0	0	0	0	0	0	0	0	0	0
d__Bacteria; p__Vulcanimicrobiota	k__Bacteria; p__WPS-2	0	0.1	0	0	0	0	0	0.04	0	0	0	0.08	0	0	0	0	0	0	0	0.14	0.07	0	0	0.04	0	0.04	0.08	0	0.04	0	0	0.03	0	0.03	0	0	0	0	0.04	0.05	0.08	0	0.01	0	0	0	0	0.02
d__Bacteria; p__Deinococcota	k__Bacteria; p__Deinococcota	0	0	0	0	0	0	0.16	0	0.05	0.03	0	0.01	0	0	0	0.3	0	0	0	0.95	0.02	0	0.2	0.16	0	0.02	0	0	0.17	0	0	0.03	0.01	0	0	0.09	0.09	0.13	0	0	0.06	0.23	0	0.19	0.1	0	0.24	0
d__Bacteria; p__SAR324	k__Bacteria; p__SAR324 clade(Marine group B)	0.12	0	0.35	0.1	0.12	0.07	0.07	0.05	0.15	0.04	0.05	0.04	0.04	0	0.03	0.05	0.03	0.22	0.03	0	0.2	0	0.08	0.02	0.09	0.03	0.01	0.02	0	0	0	0.13	0.02	0.1	0	0.05	0	0.03	0.02	0	0.02	0	0.03	0.07	0.06	0	0.15	0.37
d__Bacteria; p__Zixibacteria	k__Bacteria; p__Zixibacteria	0.16	0	0	0	0.05	0.02	0	0.07	0	0	0	0.16	0.1	0	0.16	0	0	0	0	0.05	0.35	0	0	0	0.23	0.02	0	0	0	0	0	0.05	0	0.05	0	0	0	0	0.01	0	0.22	0.33	0.17	0.02	0.03	0	0.02	0.24
d__Bacteria; p__Tectomicrobia	k__Bacteria; p__Entotheonellaeota	0.59	0	0	0	0	0	0	0.01	0	0	0	0.03	0	0	0.29	0	0	0	0	0.29	0.11	0	0	0	0.36	0	0	0	0	0	0	0.04	0	0.09	0	0	0.11	0	0.08	0	0.1	0.43	0	0	0.18	0	0	0
d__Archaea; p__Iainarchaeota	k__Archaea; p__Iainarchaeota	0.01	0	0	0	0.09	0.2	0.15	0.07	0.09	0.08	0.02	0.08	0.01	0	0.06	0	0	0	0	0	0.7	0	0.17	0.24	0	0.1	0.07	0	0	0	0	0.33	0	0.4	0.12	0.18	0.06	0.05	0.09	0.07	0.31	0.05	0	0.09	0.16	0	0.25	0.46
d__Archaea; p__Thermoplasmatota	k__Archaea; p__Thermoplasmatota	0.04	0	0	0	0	0	0	0.05	0.04	0.03	0	0.05	0.05	0.02	0	0	0	0	0.01	0	0.13	0	0	0	0.07	0.02	0.08	0	0	0	0	0.01	0	0	0	0	0	0	0	0.1	0.03	0.03	0	0	0	0	0	0.04
d__Bacteria; p__Oederibacteriota	k__Bacteria; p__FCPU426	0.01	0	0	0	0.07	0.02	0.01	0.07	0	0.04	0	0.11	0.04	0	0.13	0	0	0	0.01	0	0.11	0.04	0.13	0	0.01	0	0	0	0.01	0	0	0.16	0.01	0.04	0	0	0.06	0	0	0.03	0.15	0	0.04	0.03	0.11	0	0.02	0.13
d__Archaea; p__Halobacteriota	k__Archaea; p__Halobacterota	0	0	0	0	0	0.04	0	0.22	0.27	0	0.03	0	0.04	0.01	0	0	0	0	0.06	0	0	0	0	0	0	0	0.01	0	0	0	0	0	0	0	0	0.01	0	0	0.03	0	0	0	0	0	0	0	0	0
d__Bacteria; p__Fusobacteriota	k__Bacteria; p__Fusobacteriota	0	0	0	0	0.03	0	0.03	0.04	0	0	0	0	0	0	0	0	0	0	0	0	0	0	0	0	0	0	0	0	0.39	0.05	0	0	0.01	0.02	0.06	0	0	0.04	0	0	0	0	0	0	0	0	0	0
d__Bacteria; p__Margulisbacteria	k__Bacteria; p__Margulisbacteria	0	0	0	0	0.06	0.08	0	0	0.03	0	0.01	0	0.07	0.02	0	0	0.05	0	0.54	0.06	0	0	0	0	0	0.05	0	0	0	0.31	0	0	0	0.08	0	0	0	0	0.02	0.04	0.62	0	0.01	0	0	0	0.12	0.04
	k__Bacteria; p__TA06	0	0	0	0	0	0	0	0	0	0	0	0	0	0	0	0	0	0	0	0	0	0	0	0	0	0	0	0	0	0	0	0	0	0	0	0	0	0	0	0	0	0	0	0	0	0	0	0
d__Bacteria; p__Sysuimicrobiota	k__Bacteria; p__GAL15	0.06	0	0	0	0	0	0	0	0	0	0	0	0	0	0	0	0	0	0	0	0	0	0	0	0.09	0	0	0	0.02	0	0	0	0	0	0	0	0	0	0	0	0.05	0.08	0	0	0	0	0	0
d__Archaea; p__Micrarchaeota	k__Archaea; p__Micrarchaeota	0	0	0	0	0.04	0.07	0	0.02	0.04	0	0.03	0	0	0	0	0	0	0	0	0.04	0.14	0	0	0.01	0	0.02	0.09	0	0	0	0	0.06	0	0.03	0.26	0	0	0.01	0.01	0.04	0.02	0	0	0	0.02	0	0.01	0.4
d__Bacteria; p__Armatimonadota	k__Bacteria; p__Abditibacteriota	0.08	0	0	0	0	0	0.08	0	0	0.02	0.01	0	0.04	0	0.05	0	0	0	0	0	0	0	0.09	0	0	0	0	0	0.01	0	0	0	0	0.03	0	0	0.06	0.05	0	0	0	0.02	0.02	0.03	0.05	0	0.04	0
d__Bacteria; p__Desulfobacterota	k__Bacteria; p__Dadabacteria	0	0	0	0	0	0	0	0	0	0	0	0	0	0.02	0	0	0	0	0	0	0	0	0	0	0.11	0	0	0	0	0	0	0	0	0	0	0	0.01	0	0	0	0	0.11	0.04	0	0.07	0	0	0
d__Bacteria; p__Hydrogenedentota	k__Bacteria; p__Hydrogenedentes	0.1	0	0	0	0	0	0.03	0	0	0.01	0	0.07	0	0.01	0	0	0	0	0	0	0	0.07	0	0	0.04	0.02	0	0	0	0	0	0.06	0	0.05	0	0	0.01	0	0	0	0.06	0	0.21	0.01	0	0	0.05	0.05
d__Bacteria; p__Sumerlaeota	k__Bacteria; p__Sumerlaeota	0.03	0	0	0	0	0	0.02	0	0	0.01	0	0	0	0.01	0	0	0	0	0	0	0	0	0	0	0	0	0	0	0	0	0	0	0	0.01	0	0	0.04	0	0	0	0	0	0	0.01	0	0.01	0	0
d__Bacteria; p__Patescibacteriota	k__Bacteria; p__WS2	0.07	0	0	0	0	0	0	0	0	0	0	0	0	0	0	0	0	0	0	0	0	0	0	0	0	0.01	0	0	0	0	0	0.01	0	0	0	0	0.01	0	0	0	0	0	0	0.01	0	0	0	0
d__Bacteria; p__Nitrospinota	k__Bacteria; p__Nitrospinota	0	0	0	0	0	0	0	0.03	0	0	0	0	0	0	0.03	0	0	0	0	0	0	0	0	0	0	0	0	0	0	0	0	0	0	0	0	0	0	0	0	0	0	0	0	0.03	0	0	0	0
d__Bacteria; p__Armatimonadota; c__Zipacnadia	k__Bacteria; p__WS1	0	0	0	0	0	0	0	0	0	0	0	0	0	0	0	0	0	0	0	0	0	0	0	0	0	0	0	0	0	0	0	0	0	0	0	0	0	0	0	0	0	0	0	0	0	0	0	0
d__Bacteria; p__Calditrichota	k__Bacteria; p__Calditrichota	0	0	0	0	0	0	0	0	0	0	0	0	0	0	0	0	0	0	0	0	0	0	0	0	0	0	0	0	0	0	0	0	0	0	0	0	0	0	0	0.01	0.03	0.04	0	0	0	0	0	0
	k__Bacteria; p__PAUC34f	0	0	0.05	0	0	0.03	0	0.04	0	0.04	0	0	0	0	0	0	0	0.09	0	0	0	0	0	0	0	0	0	0	0	0	0	0.03	0	0.03	0	0	0	0.03	0	0.01	0	0	0	0	0	0	0	0
	k__Bacteria; p__NKB15	0	0	0	0	0	0	0	0	0	0	0	0	0	0	0	0	0	0	0	0	0.12	0	0	0	0	0	0.01	0	0	0	0	0	0	0	0	0	0	0	0.01	0	0	0	0	0.01	0	0	0	0.03
	k__Bacteria; p__AncK6	0	0	0.01	0	0	0	0	0	0	0	0	0	0	0	0	0	0	0.06	0	0	0.04	0	0	0	0	0	0	0	0	0	0	0	0	0	0	0	0	0	0	0	0.03	0	0	0	0	0	0.04	0
d__Archaea; p__Aenigmarchaeota	k__Archaea; p__Aenigmarchaeota	0	0	0	0	0	0	0	0	0	0.02	0	0	0	0	0	0	0	0	0	0	0.04	0	0	0	0	0	0	0	0	0	0	0	0	0	0	0	0	0	0	0	0	0	0	0	0	0	0	0
d__Bacteria; p__Edwardsbacteria	k__Bacteria; p__Edwardsbacteria	0	0	0	0	0	0	0	0	0	0	0	0	0	0	0	0	0	0	0	0	0	0	0	0	0	0	0	0	0	0	0	0	0	0	0	0	0	0	0	0	0	0	0	0	0	0	0	0
	k__Archea; Unclassified	0	0	0	0	0	0	0	0	0.03	0	0	0	0	0	0	0	0	0	0	0.07	0	0	0	0	0	0	0.02	0	0	0	0	0	0	0	0	0	0	0	0	0	0	0	0	0	0	0	0	0
	k__Bacteria; p__WS4	0	0	0	0	0	0	0	0	0	0	0	0	0	0	0	0	0	0	0	0	0	0	0	0	0	0	0	0	0	0	0	0	0	0	0	0	0	0	0	0	0	0	0	0	0	0	0	0
d__Bacteria; p__Desulfobacterota	k__Bacteria; p__Deferrisomatota	0	0	0	0	0	0	0	0	0	0	0	0	0	0	0	0	0	0	0	0	0	0	0	0	0	0	0	0	0	0	0	0	0	0	0	0	0	0	0	0	0	0	0	0	0	0	0	0
d__Bacteria; p__Synergistota	k__Bacteria; p__Synergistota	0	0	0	0	0	0	0	0.07	0	0	0	0	0	0	0	0	0	0	0	0	0	0	0	0	0	0	0.01	0	0	0	0	0	0	0	0	0	0	0	0	0	0	0	0	0	0	0	0	0
d__Bacteria; p__Cloacimonadota	k__Bacteria; p__Cloacimonadota	0	0	0	0	0	0	0	0	0.04	0	0	0	0	0	0	0	0	0	0	0	0	0	0	0	0	0	0	0	0	0	0	0	0	0	0	0	0	0	0	0	0	0	0	0	0	0	0	0
d__Archaea; p__Methanobacteriota	k__Archaea; p__Euryarchaeota	0	0	0	0	0	0.02	0	0	0.05	0.02	0	0	0	0	0	0	0	0	0	0	0	0	0	0	0	0	0	0	0	0	0	0	0	0	0	0	0	0	0	0	0	0	0	0	0	0	0	0
d__Bacteria; p__Electryoneota	k__Bacteria; p__LCP-89	0	0	0	0	0	0	0	0	0	0	0	0	0	0	0	0	0	0	0	0	0	0	0	0	0	0	0	0	0	0	0	0	0	0	0	0	0	0	0	0	0	0	0	0	0	0	0	0
d__Archaea; p__Asgardarchaeota	k__Archaea; p__Asgardarchaeota	0	0	0	0	0	0	0	0	0	0	0	0	0	0	0	0	0	0	0	0	0	0	0	0	0	0	0	0	0	0	0	0	0	0	0	0	0	0	0	0	0	0	0	0	0	0	0	0
d__Bacteria; p__Margulisbacteria; c__WOR-1	k__Bacteria; p__WOR-1	0	0	0	0	0	0	0	0	0	0	0	0	0	0	0	0	0	0	0	0	0	0	0	0	0	0	0	0	0	0	0	0	0	0	0.04	0	0	0	0	0	0	0	0	0	0	0	0	0
	k__Bacteria; p__DTB120	0	0	0	0	0	0	0	0.01	0	0	0	0	0	0	0	0	0	0	0	0	0	0	0	0	0	0	0	0	0	0	0	0	0	0.04	0	0	0	0	0	0	0	0	0	0	0	0	0	0
d__Bacteria; p__Firestonebacteria	k__Bacteria; p__Firestonebacteria	0	0	0	0	0	0	0	0	0	0	0	0	0	0	0	0	0	0	0	0	0	0	0	0	0	0	0	0	0	0	0	0	0	0	0	0	0	0	0	0	0	0	0	0	0	0	0	0
d__Bacteria; p__Desulfobacterota	k__Bacteria; p__Rs-K70 termite group	0	0	0	0	0	0	0	0	0	0	0	0	0	0	0	0	0	0	0	0	0	0	0	0	0	0	0	0	0	0	0	0	0	0	0	0.06	0	0	0	0	0	0	0	0	0	0	0	0
d__Bacteria; p__Bipolaricaulota	k__Bacteria; p__Acetothermia	0	0	0	0	0	0	0	0	0	0	0	0	0	0	0	0	0	0	0	0	0	0	0	0	0	0	0	0	0	0	0	0	0	0	0	0	0	0	0	0	0	0	0	0	0	0	0	0
d__Bacteria; p__Caldisericota	k__Bacteria; p__Caldisericota	0	0	0	0	0	0	0	0	0	0	0	0	0	0	0	0	0	0	0	0	0	0	0	0	0	0	0	0	0	0	0	0	0	0	0	0	0	0	0	0	0	0	0	0	0	0	0	0
d__Archaea; p__Altiarchaeota	k__Archaea; p__Altiarchaeota	0	0	0	0	0	0	0	0	0	0	0	0	0	0	0	0	0	0	0	0	0	0	0	0	0	0	0	0	0	0	0	0	0	0.01	0	0	0	0	0	0	0	0	0	0	0	0	0	0
d__Bacteria;p__Moduliflexota	k__Bacteria; p__Modulibacteria	0	0	0	0	0	0	0	0	0	0	0	0	0	0	0	0	0	0	0	0	0	0	0	0	0	0	0	0	0	0	0	0	0	0	0	0	0	0	0	0	0	0	0	0	0	0	0	0
d__Bacteria; p__Desantisbacteria	k__Bacteria; p__Desantisbacteria	0	0	0	0	0	0	0	0	0	0	0	0	0	0	0	0	0	0	0	0	0	0	0	0	0	0	0	0	0	0	0	0	0	0	0	0	0	0	0	0	0	0	0	0	0	0	0	0
[truncated: 142 more columns]

## Sheet: Supplementary_Table_S7
Supplementary Table S7: Distribution of ASVs within the core and main network
AsvID		ASV number/nodes for the network											Quartz-sandstone
Kingdom		Kingdom											Calcareous-sandstone
Phylum		Phylum											Limestone
Class		Class											Schutt
Order		Order											Flysch
Family		Family											Surface sediment
Genus		Genus											Surface pool
Species		Species											Surface stream
CM		Core Module associated with core microbiome network											Cave sediment
degree-CM		the number of direct connections a CM node has with other nodes											Cave pool
betweenness centrality-CM		the frequency with which a CM node lies on the shortest paths between other nodes.											Cave stream
eigenvector-CM		a measure of a CM node’s influence that accounts for both its connections and the importance of the nodes it is connected to.											River
MM		Main Module associated with whole karst microbiome network											Lake Thun epilimnion
degree-MM		the number of direct connections a MM node has with other nodes											Lake Thun hypolimnion
betweenness-MM		the frequency with which a MM node lies on the shortest paths between other nodes.
eigenvector-MM		a measure of a MM node’s influence that accounts for both its connections and the importance of the nodes it is connected to.
Samples		Samples ID
	For GTDB taxonomy, we used font color to indicate the certainty of taxonomic assignments, ranging from black (high confidence) to red (low confidence).
	GDTB R226	SILVA 138.1
AsvID	Taxonomy	Kingdom	Phylum	Class	Order	Family	Genus	Species	CM	degree-CM	betweenness centrality-CM	eigenvector-CM	MM	degree-MM	betweenness-MM	eigenvector-MM	Samples
																	NS19	S13	S14	S15	S16	S17	S18	S19	S20	S46	S50	S6	S3	S12	S35	S9	NS7	S4	S7	S10	S11	S30	S31	S33	S34	S41	S5	S8	NS21	NS28	S21	S22	S23
ASV1053	d__Bacteria; p__Pseudomonadota; c__Gammaproteobacteria; o__Pseudomonadales; f__Pseudomonadaceae; g__Pseudomonas; s__	Bacteria	Proteobacteria	Gammaproteobacteria	Pseudomonadales	Pseudomonadaceae	Pseudomonas	NA	NA	NA	NA	NA	1a	33	11	0	0	0	0	0	0	0	0.0020857	0.00122129	0.0125524	0	0.00668858	0	0	0	0	0	0	0	0	0	0	0	0	0	0	0	0	0	0	0	0	0	0
ASV1139	d__Bacteria; p__Spirochaetota; c__Spirochaetia; o__Sphaerochaetales; f__Sphaerochaetaceae; g__Sphaerochaeta; s__	Bacteria	Spirochaetota	Spirochaetia	Spirochaetales	Spirochaetaceae	Spirochaeta	NA	NA	NA	NA	NA	1a	32	11	2.67994e-17	0	0	0	0	5.41123e-05	0	0.00142102	0.00376565	0.0131049	0	0	0	0	0	0	0	0	0	0	0	0	0	0	0	0	0	0	0	0	0	0	0	0
ASV1315	d__Bacteria; p__Acidobacteriota; c__Thermoanaerobaculia; o__Thermoanaerobaculales; f__Thermoanaerobaculaceae; g__Thermoanaerobaculum; s__	Bacteria	Acidobacteriota	Thermoanaerobaculia	Thermoanaerobaculales	Thermoanaerobaculaceae	Thermoanaerobaculum	NA	NA	NA	NA	NA	1a	32	48	0	0.00501367	0	0.00209495	0	0	0	0	0.00295145	0.00981427	0	0	0	0	0	0	0	0	0	0	0	0	0	0	0	0	0	0	0	0	0	0	0	0
ASV1526	d__Bacteria; p__Planctomycetota; c__Planctomycetia; o__Pirellulales; f__Pirellulaceae; g__; s__	Bacteria	Planctomycetota	Planctomycetes	Pirellulales	Pirellulaceae	Pir1 lineage	NA	NA	NA	NA	NA	1a	44	9	0	0	0	0.000542669	0	0	0	0.00126059	0.00536011	0.00715864	0	0	0	0	0	0	0	0	0	0	0	0	0	0	0	0	0	0	0	0	0	0	0	0
ASV1604	d__Archaea; p__Thermoplasmatota; c__Thermoplasmata; o__; f__; g__; s__	Archaea	Thermoplasmatota	Thermoplasmata	NA	NA	NA	NA	NA	NA	NA	NA	1a	5	8	0	0	0	0	0.00136109	0	0.00115258	0	0	0.008371	0	0.00279415	0	0	0	0	0	0	0	0	0	0	0	0	0	0	0	0	0	0	0	0	0	0
ASV1866	d__Bacteria; p__Chloroflexota; c__Anaerolineae; o__Anaerolineales; f__Anaerolineaceae; g__; s__	Bacteria	Chloroflexi	Anaerolineae	Anaerolineales	Anaerolineaceae	NA	NA	NA	NA	NA	NA	1a	31	2	0	0.00203352	0	0.000391226	0	0	0	0	0.00376565	0.00649886	0	0	0	0	0	0	0	0	0	0	0	0	0	0	0	0	0	0	0	0	0	0	0	0
ASV1938	d__Bacteria; p__Acidobacteriota; c__Terriglobia; o__; f__; g__; s__	Bacteria	Acidobacteriota	Acidobacteriae	Subgroup 13	NA	NA	NA	NA	NA	NA	NA	1a	8	15	0	0	0	0.000353366	0.00264409	0	0	0	0	0	0	0.0119584	0.000420256	0	0	0	0	0	0	0	0	0	0	0	0	0	0	0	0	0	0	0	0	0
ASV2554	d__Bacteria; p__Verrucomicrobiota; c__Verrucomicrobiia; o__Limisphaerales; f__Pedosphaeraceae; g__; s__	Bacteria	Verrucomicrobiota	Verrucomicrobiae	Pedosphaerales	Pedosphaeraceae	ADurb.Bin063-1	NA	NA	NA	NA	NA	1a	37	30	0	0	0	0.000378606	0	0	0	0	0.00801755	0.000536074	0	0.000550143	0	0	0	0	0	0	0	0	0	0	0	0	0	0	0	0	0	0	0	0	0	0
ASV2804	d__Bacteria; p__Pseudomonadota; c__Gammaproteobacteria; o__Burkholderiales; f__Chromobacteriaceae; g__Paludibacterium; s__	Bacteria	Proteobacteria	Gammaproteobacteria	Burkholderiales	Chromobacteriaceae	Paludibacterium	NA	NA	NA	NA	NA	1a	16	197	0	0	0	0	0.00667158	0.000508655	0	0	0	0.000123709	0	0.000998943	0	0	0	0	0	0	0	0	0	0	0	0	0	0	0	0	0	0	0	0	0	0
ASV2863	d__Bacteria; p__Bacteroidota; c__Bacteroidia; o__Bacteroidales; f__Bacteroidaceae; g__; s__	Bacteria	Bacteroidota	Bacteroidia	Bacteroidales	Bacteroidetes vadinHA17	NA	NA	NA	NA	NA	NA	1a	44	89	0	0	0	0.000492188	0	0	0	0.00118037	0.00681888	0.000107215	0	0	0	0	0	0	0	0	0	0	0	0	0	0	0	0	0	0	0	0	0	0	0	0
ASV3209	d__Bacteria; p__Pseudomondota; c__Gammaproteobacteria; o__; f__; g__; s__	Bacteria	Proteobacteria	Gammaproteobacteria	HOC36	NA	NA	NA	NA	NA	NA	NA	1a	12	2.5	0	0.00834444	0	0.00479568	0	0	0	0.000320876	0	0	0	0	0	0	0	0	0	0	0	0	0	0	0	0	0	0.000421188	0	0	0	0	0	0	0	0
ASV3471	d__Bacteria; p__Acidobacteriota; c__Aminicenantia; o__Aminicenantales; f__; g__; s__	Bacteria	Acidobacteriota	Aminicenantia	Aminicenantales	NA	NA	NA	NA	NA	NA	NA	1a	11	2.5	0	0.000245425	0	0.00653727	0	0	0	0.000767812	0	0	0	0	0	0	0	0	0	0	0	0	0	0	0	0	0	0.000371637	0	0	0	0	0	0	0	0
ASV4492	d__Bacteria; p__Pseudomonadota; c__Gammaproteobacteria; o__Burkholderiales; f__; g__; s__	Bacteria	Proteobacteria	Gammaproteobacteria	Burkholderiales	SC-I-84	NA	NA	NA	NA	NA	NA	1a	4	11	0	0	0.00569278	0	0	0	0	0	0	0	0	0	0	0.000415973	0	0.000226118	0	0	0	0.000771208	0	0	0	0	0	0	0	0	0	0	0	0	0	0
ASV4640	d__Bacteria; p__Pseudomondota; c__Gammaproteobacteria; o__; f__; g__; s__	Bacteria	Proteobacteria	Gammaproteobacteria	HOC36	NA	NA	NA	NA	NA	NA	NA	1a	29	1	0	0.00617068	0	0.00141346	0	0	0	0.00142102	0.00026009	0	0	0	0	0	0	0	0	0	0	0	0	0	0	0	0	0	0	0	0	0	0	0	0	0
ASV4683	d__Archaea; p__Halobacteriota; c__Methanomicrobia; o__Methanomicrobiales; f__Methanospirillaceae; g__Methanolinea; s__	Archaea	Halobacterota	Methanomicrobia	Methanomicrobiales	Methanoregulaceae	Methanoregula	NA	NA	NA	NA	NA	1a	10	4	0	0	0	0	0.000301225	0.000373375	0	0	0	0	0	0	0.000165101	0	0	0	0	0	0	0.00553556	0	0	0	0	0	0	0	0	0	0	0	0	0	0
ASV689	d__Bacteria; p__Pseudomonadota; c__Gammaproteobacteria; o__Burkholderiales; f__Burkholderiaceae; g__Duganella; s__	Bacteria	Proteobacteria	Gammaproteobacteria	Burkholderiales	Oxalobacteraceae	Duganella	NA	NA	NA	NA	NA	1a	30	29	0	0.000350607	0	0.0175295	0	0	0	0.0111619	0.00998519	0	0	0	0	0	0	0	0	0	0	0	0	0	0	0	0	0	0	0	0	0	0	0	0	0
ASV1017	d__Bacteria; p__Acidobacteriota; c__Terriglobia; o__; f__; g__; s__	Bacteria	Acidobacteriota	Acidobacteriae	Subgroup 2	NA	NA	NA	NA	NA	NA	NA	1a	26	27	0	0	0	0	0	0	0	0.00507672	0.00357341	0.00782668	0	0.00513949	0	0	0	0	0	0	0.00391685	0	0	0	0	0	0	0	0	0	0	0	0	0	0	0
ASV1252	d__Bacteria; p__Nitrospirota; c__; o__; f__; g__; s__	Bacteria	Nitrospirota	4-29-1	NA	NA	NA	NA	NA	NA	NA	NA	1a	3	0	0	0	0.0212438	0.00167849	0	0.00127705	0	0	0.000678495	0	0	0	0	0.000325544	0	0	0	0	0	0	0	0	0	0	0	0	0	0	0	0	0	0	0	0
ASV1253	d__Bacteria; p__Bacteroidota_A; c__Kryptoniia; o__Kryptoniales; f__Kryptoniaceae; g__; s__	Bacteria	Bacteroidota	Kryptonia	Kryptoniales	Kryptoniaceae	NA	NA	NA	NA	NA	NA	1a	17	0	0	0	0	0.000100962	0	0	0	0	0.00134568	0.0130637	0	0.00182416	0	0	0	0	0	0	0	0	0	0	0	0	0	0	0	0	0	0	0	0	0	0
ASV1450	d__Bacteria; p__Acidobacteriota; c__Terriglobia; o__; f__; g__; s__	Bacteria	Acidobacteriota	Acidobacteriae	Subgroup 2	NA	NA	NA	NA	NA	NA	NA	1a	5	2	0	0	0.00455113	0	0	0	0	0	0	0	0	0	0	0.00387036	0	0.0158433	0	0	0	0	0	0	0	0	0	0.000297309	0	0	0.000493727	0	0	0	0	0
ASV1985	d__Bacteria; p__Chloroflexota; c__Ktedonobacteria; o__Ktedonobacterales; f__Ktedonobacteraceae; g__; s__	Bacteria	Chloroflexi	Ktedonobacteria	Ktedonobacterales	Ktedonobacteraceae	1959-1	NA	NA	NA	NA	NA	1a	15	18	0	0	0	0	0.00127184	0.00100649	0	0	0	0	0	0.00574754	0.00100561	0	0	0	0	0	0.00556284	0	0	0	0	0	0	0	0	0	0	0	0	0	0	0
ASV2438	d__Bacteria; p__Nitrospirota; c__Thermodesulfovibrionia; o__; f__; g__; s__	Bacteria	Nitrospirota	Thermodesulfovibrionia	NA	NA	NA	NA	NA	NA	NA	NA	1a	8	970	0	0	0.00504482	0.00437921	0	0	0	0	0	0	0	0	0	7.23432e-05	0	0	0	0	0	0	0	0	0	0	0.000343977	0.00416233	0	0	0	0	0	0	0	0
ASV251	d__Bacteria; p__Acidobacteriota; c__Thermoanaerobaculia; o__Thermoanaerobaculales; f__Thermoanaerobaculaceae; g__Thermoanaerobaculum; s__	Bacteria	Acidobacteriota	Thermoanaerobaculia	Thermoanaerobaculales	Thermoanaerobaculaceae	Thermoanaerobaculum	NA	NA	NA	NA	NA	1a	48	47	0	0.00241919	0	0.00323077	0	0	0	0.00857199	0.0644344	0.0079174	0	0	0	0	0	0	0	0	0	0	0	0	0	0	0	0	0	0	0	0	0	0	0	0
ASV2969	d__Bacteria; p__Pseudomonadota; c__Alphaproteobacteria; o__Caulobacterales; f__Caulobacteraceae; g__Phenylobacterium; s__	Bacteria	Proteobacteria	Alphaproteobacteria	Caulobacterales	Caulobacteraceae	Phenylobacterium	NA	NA	NA	NA	NA	1a	10	3	0	0	0	0	0.000959457	0	0	0	0	0.00102266	0	0.00112924	0	0	0	0	0	0	0.000213369	0.00546701	0	0	0	0	0	0	0	0	0	0	0	0	0	0
ASV458	d__Bacteria; p__Acidobacteriota; c__Aminicenantia; o__Aminicenantales; f__; g__; s__	Bacteria	Acidobacteriota	Aminicenantia	Aminicenantales	NA	NA	NA	NA	NA	NA	NA	1a	50	9	0	0	0	0.0110427	0	0.0108874	0	0.00212008	0.00565413	0.00869264	0	0	0	0	0	0	0	0	0	0	0	0	0	0	0	0	0	0	0	0	0	0	0	0
ASV4615	d__Bacteria; p__Acidobacteriota; c__Terriglobia; o__Terriglobales; f__; g__; s__	Bacteria	Acidobacteriota	Acidobacteriae	Acidobacteriales	NA	NA	NA	NA	NA	NA	NA	1a	3	23	0	0.00518898	0.00220614	0	0	0	0	0	0.000655879	0	0	0	0	0.00150112	0	0	0	0	0	0.000102828	0	0	0	0	0	0	0	0	0	0	0	0	0	0
ASV791	d__Bacteria; p__SZUA-79	Bacteria	Sva0485	NA	NA	NA	NA	NA	NA	NA	NA	NA	1a	50	129	0	0	0	0.0014387	0	0.00732139	0	0.00127205	0.00439891	0.00726586	0	0	0	0	0	0	0	0	0	0	0	0	0	0	0	0	0	0	0	0	0	0	0	0
ASV8334	d__Bacteria; p__Pseudomondota; c__Gammaproteobacteria; o__; f__; g__; s__	Bacteria	Proteobacteria	Gammaproteobacteria	HOC36	NA	NA	NA	NA	NA	NA	NA	1a	9	0	0	0.00518898	0	0.000567909	0	0	0	0.000148978	0	0	0	7.23872e-05	0	0	0	0	0	0.00027828	0	0	0	0	0	0	0	0	0	0	0	0	0	0	0	0
ASV835	d__Bacteria; p__SZUA-79	Bacteria	Sva0485	NA	NA	NA	NA	NA	NA	NA	NA	NA	1a	50	0	0	0	0	0.00360938	0	0.00288418	0	0.0017992	0.0117493	0.00592155	0	0	0	0	0	0	0	0	0	0	0	0	0	0	0	0	0	0	0	0	0	0	0	0
ASV864	d__Bacteria; p__SZUA-79	Bacteria	Sva0485	NA	NA	NA	NA	NA	NA	NA	NA	NA	1a	50	3	0	0	0	0.00170373	0	0.00272726	0	0.00684154	0.0121224	0.00312572	0	0	0	0	0	0	0	0	0	0	0	0	0	0	0	0	0	0	0	0	0	0	0	0
ASV1430	d__Bacteria; p__Bacteroidota_A; c__Kryptoniia; o__Kryptoniales; f__; g__; s__	Bacteria	Bacteroidota	Kryptonia	Kryptoniales	BSV26	NA	NA	NA	NA	NA	NA	1a	52	198	0	0.000841456	0	0.00135036	0	0.000622291	0	0.00591329	0.00580113	0	0	0.00505263	0	0	0	0	0	0	0	0	0	0	0	0	0	0	0	0	0	0	0	0	0	0
ASV1456	d__Bacteria; p__Pseudomonadota; c__Gammaproteobacteria; o__Burkholderiales; f__; g__; s__	Bacteria	Proteobacteria	Gammaproteobacteria	Burkholderiales	Oxalobacteraceae	NA	NA	NA	NA	NA	NA	1a	15	4	0	0	0	0	0.00798804	0.000346318	0.000919319	0.000320876	0	0	0	0	0.0104164	0	0	0	0	0	0	0.000428449	0	0	0	0	0	0	0	0	0	0	0	0	0	0
ASV1562	d__Bacteria; p__Pseudomonadota; c__Gammaproteobacteria; o__Burkholderiales; f__Gallionellaceae; g__; s__	Bacteria	Proteobacteria	Gammaproteobacteria	Burkholderiales	Gallionellaceae	NA	NA	NA	NA	NA	NA	1a	5	6	0	0	0.00789892	0	0	0.00150973	0	0	0	0	0	0.00140431	0	0.00307459	0	0	0	0	0.00289572	0	0.00350526	0	0	0	0	0	0	0	0	0	0	0	0	0
ASV1563	d__Bacteria; p__Chloroflexota; c__; o__; f__; g__; s__	Bacteria	Chloroflexi	KD4-96	NA	NA	NA	NA	NA	NA	NA	NA	1a	42	58	0	0	0	0.00388702	0	0.000248916	0	0	0.00927277	0.00126183	0	0.00112924	0	0	0	0	0	0	0	0	0	0	0	0	0	0.00113969	0	0	0	0	0	0	0	0
ASV1570	d__Bacteria; p__Desulfobacterota; c__Desulfobaccia; o__Desulfobaccales; f__Desulfobaccaceae; g__Desulfobacca; s__	Bacteria	Desulfobacterota	Desulfobaccia	Desulfobaccales	Desulfobaccaceae	Desulfobacca	NA	NA	NA	NA	NA	1a	40	161	0	0.00364631	0	0.00174159	0	0.000757572	0	0.00428599	0.0069885	0	0	0	0	0	0	0	0	0	0	0	0.000185463	0	0	0	0	0	0	0	0	0	0	0	0	0
ASV1603	d__Bacteria; p__Pseudomonadota; c__Alphaproteobacteria; o__Sphingomonadales; f__Sphingomonadaceae; g__Novosphingobium; s__Novosphingobium acidiphilum	Bacteria	Proteobacteria	Alphaproteobacteria	Sphingomonadales	Sphingomonadaceae	Novosphingobium	acidiphilum	NA	NA	NA	NA	1a	6	0	0	0	0	0.00161539	0.00406096	0	0	0	0	0	0	0.0032719	0.00264161	0	0	0	0	0	0	0.000805484	0	0	0	0	0	0	0	0	0	0	0	0	0	0
ASV1607	d__Bacteria; p__Acidobacteriota; c__Thermoanaerobaculia; o__Thermoanaerobaculales; f__Thermoanaerobaculaceae; g__Thermoanaerobaculum; s__	Bacteria	Acidobacteriota	Thermoanaerobaculia	Thermoanaerobaculales	Thermoanaerobaculaceae	Thermoanaerobaculum	NA	NA	NA	NA	NA	1a	52	63	0	0.00157773	0	0.0023726	0	0.000930731	0	0	0.0013683	0.00508033	0	0.00285206	0	0	0	0	0	0	0	0	0	0	0	0	0	0	0	0	0	0	0	0	0	0
ASV1650	NA	Bacteria	MBNT15	NA	NA	NA	NA	NA	NA	NA	NA	NA	1a	52	17	0	0.00375149	0	0.00536359	0	0.000211038	0	0.00159292	0.003155	0.00310098	0	0	0	0	0	0	0	0	0	0	0	0	0	0	0	0	0	0	0	0	0	0	0	0
ASV1736	d__Bacteria; p__Acidobacteriota; c__Terriglobia; o__; f__; g__; s__	Bacteria	Acidobacteriota	Acidobacteriae	Subgroup 2	NA	NA	NA	NA	NA	NA	NA	1a	21	168	0	0	0	0	0.00172925	0	0.00285401	0	0	0	0	0.00256251	0.00325699	0	0	0	0	0	0.00210321	0.00675236	0	0	0	0	0	0	0	0	0	0	0	0	0	0
ASV1771	d__Bacteria; p__Planctomycetota; c__Planctomycetia; o__Pirellulales; f__Pirellulaceae; g__; s__	Bacteria	Planctomycetota	Planctomycetes	Pirellulales	Pirellulaceae	Pir1 lineage	NA	NA	NA	NA	NA	1a	45	243	0	0	0	0.00297837	0	0.000465365	0	0.00695614	0	0.00127008	0	0.00165043	0	0	0.000140534	0	0	0	0	0	0	0	0	0	0	0	0	0	0	0	0	0	0	0
ASV1905	d__Bacteria; p__Verrucomicrobiota; c__Verrucomicrobiia; o__Opitutales; f__Opitutaceae; g__Lacunisphaera; s__	Bacteria	Verrucomicrobiota	Verrucomicrobiae	Opitutales	Opitutaceae	Lacunisphaera	NA	NA	NA	NA	NA	1a	60	107	0	0	0	0.000441707	0	0.000427487	0	0.000572994	0.000746345	0.00694422	0	0.00156356	0	0	0	0	0	0	0	0	0	0	0	0	0	0	0	0	0	0	0	0	0	0
ASV2088	d__Bacteria; p__Pseudomonadota; c__Gammaproteobacteria; o__Burkholderiales; f__Chromobacteriaceae; g__Paludibacterium; s__Paludibacterium yongneupense	Bacteria	Proteobacteria	Gammaproteobacteria	Burkholderiales	Chromobacteriaceae	Paludibacterium	yongneupense	NA	NA	NA	NA	1a	20	117	0	0.000596031	0	0.00401323	0.00625879	0	0	0.000767812	0	0	0	0.000854169	0	0	0	0	0	0	0	0.00083976	0	0	0	0	0	0	0	0	0	0	0	0	0	0
ASV2180	d__Bacteria; p__Pseudomondota; c__Alphaproteobacteria; o__; f__; g__; s__	Bacteria	Proteobacteria	Alphaproteobacteria	NA	NA	NA	NA	NA	NA	NA	NA	1a	18	244	0	0	0	0	0.000423946	0.00167207	0	0.000217738	0	0	0	0.000825214	0	0	0	0.000889398	0	0	0.00591337	0	0	0	0	0	0	0	0	0	0	0	0	0	0	0
ASV2350	d__Bacteria; p__Pseudomonadota; c__Alphaproteobacteria; o__Rhizobiales; f__Beijerinckiaceae; g__Roseiarcus; s__	Bacteria	Proteobacteria	Alphaproteobacteria	Rhizobiales	Beijerinckiaceae	Roseiarcus	NA	NA	NA	NA	NA	1a	6	8	0	0.00648622	0	0	0.00121606	0.00141233	0	0	0	0	0	0.00440114	0.000780476	0	0	0	0	0	0	0	0	0.000117144	0	0	0	0	0	0	0	0	0	0	0	0
ASV2609	d__Bacteria; p__Acidobacteriota; c__Terriglobia; o__Terriglobales; f__Acidobacteriaceae; g__Occallatibacter; s__	Bacteria	Acidobacteriota	Acidobacteriae	Acidobacteriales	Acidobacteriaceae (Subgroup 1)	Occallatibacter	NA	NA	NA	NA	NA	1a	14	123	0	0	0	0.000189303	0.000312381	0	0.00875412	0	0.000316631	0	0	0.0012161	0	0	0	0	0	0	0.000365776	0	0	0	0	0	0	0	0	0	0	0	0	0	0	0
ASV2691	d__Bacteria; p__Chloroflexota; c__Anaerolineae; o__Anaerolineales; f__Anaerolineaceae; g__; s__	Bacteria	Chloroflexi	Anaerolineae	Anaerolineales	Anaerolineaceae	NA	NA	NA	NA	NA	NA	1a	11	1	0	0.00199846	0.0057082	0.00136298	0	0	0	0	0	0.000799987	0	0.00221505	0	0.000361716	0	0	0	0	0	0	0	0	0	0	0	0	0	0	0	0	0	0	0	0
ASV2775	d__Bacteria; p__Desulfobacterota; c__Desulfomonilia; o__Desulfomonilales; f__Desulfomonilaceae; g__Desulfomonile; s__	Bacteria	Desulfobacterota	Desulfomonilia	Desulfomonilales	Desulfomonilaceae	Desulfomonile	NA	NA	NA	NA	NA	1a	6	331	0	0	0.00610932	0	0.000702858	0.000952376	0	0	0	0	0	0	0	0.000108515	0	0.00131149	0	0	0.000868717	0	0	0	0	0	0	0	0	0	0	0	0	0	0	0
ASV3089	d__Bacteria; p__Verrucomicrobiota; c__Verrucomicrobiia; o__Limisphaerales; f__Pedosphaeraceae; g__; s__	Bacteria	Verrucomicrobiota	Verrucomicrobiae	Pedosphaerales	Pedosphaeraceae	Ellin516	NA	NA	NA	NA	NA	1a	46	137	0	0	0	0	0	0.000340907	0	0.000469855	0.000915968	0.000354633	0	0.00583441	0	0	0	0	0	0	0.000579145	0	0	0	0	0	0	0	0	0	0	0	0	0	0	0
ASV3259	d__Bacteria; p__Pseudomondota; c__Gammaproteobacteria; o__; f__; g__; s__	Bacteria	Proteobacteria	Gammaproteobacteria	HOC36	NA	NA	NA	NA	NA	NA	NA	1a	40	41	0	0.0117453	0	0.00104748	0	0	0	0.00181066	0.000542796	0.000197935	0	0	0	0	0	0	0	0	0	0	0	0	0	0	0	0	0	0	0	0.000156648	0	0	0	0
ASV384	d__Bacteria; p__Acidobacteriota; c__Terriglobia; o__Terriglobales; f__; g__; s__	Bacteria	Acidobacteriota	Acidobacteriae	Acidobacteriales	NA	NA	NA	NA	NA	NA	NA	1a	28	475	0	0	0	0	0.00719593	0.0101623	0	0	0	0	0	0.00415502	0.00241647	0	0	0	0	0	0.00307861	0.037138	0	0	0	0	0	0	0	0	0	0	0	0	0	0
ASV481	d__Bacteria; p__Pseudomonadota; c__Gammaproteobacteria; o__Pseudomonadales; f__Pseudomonadaceae; g__Pseudomonas; s__	Bacteria	Proteobacteria	Gammaproteobacteria	Pseudomonadales	Pseudomonadaceae	Pseudomonas	NA	NA	NA	NA	NA	1a	6	2	0	0	0	0	0	0	0	0.00291081	0.000113083	0.0341768	0	0	0	0	0	0	0	0	0	0	0	0.000200818	0	4.62834e-05	0	0	0	0	0	0.000430781	0	0	0	0
ASV727	d__Bacteria; p__Spirochaetota; c__Spirochaetia; o__Sphaerochaetales; f__Sphaerochaetaceae; g__Sphaerochaeta; s__	Bacteria	Spirochaetota	Spirochaetia	Spirochaetales	Spirochaetaceae	Spirochaeta	NA	NA	NA	NA	NA	1a	53	39	0	0.00494355	0	0.00338222	0	0.00169371	0	0.00472147	0.0103584	0.00875862	0	0	0	0	0	0	0	0	0	0	0	0	0	0	0	0	0	0	0	0	0	0	0	0
ASV885	d__Bacteria; p__Acidobacteriota; c__Terriglobia; o__Terriglobales; f__; g__; s__	Bacteria	Acidobacteriota	Acidobacteriae	Acidobacteriales	NA	NA	NA	NA	NA	NA	NA	1a	10	33	0	0.00220882	0	0	0.00567865	0	0	0	0	0	0.00412075	0	0.00273167	0	0	0	0	0	0.0014631	0.0245244	0	0	0	0	0	0	0	0	0	0	0	0	0	0
ASV888	d__Bacteria; p__Pseudomonadota; c__Gammaproteobacteria; o__Burkholderiales; f__Gallionellaceae; g__Sideroxydans; s__	Bacteria	Proteobacteria	Gammaproteobacteria	Burkholderiales	Gallionellaceae	Sideroxydans	NA	NA	NA	NA	NA	1a	21	78	0	0	0	0	0	0.00913415	0	0.000710512	0	0.00155049	0	0.00225848	0	0	0	0	0	0	0.00585241	0	0.0022812	0	0	0	0	0	0	0	0	0	0	0	0	0
ASV896	d__Bacteria; p__Latescibacterota; c__Latescibacteria; o__Latescibacterales; f__Latescibacteraceae; g__; s__	Bacteria	Latescibacterota	Latescibacteria	Latescibacterales	Latescibacteraceae	NA	NA	NA	NA	NA	NA	1a	41	20	0	0	0	0.00918751	0	0.00340907	0	0.00198256	0.0111273	0.000371128	0	0	0	0	0	0	0	0	0	0	0	0	0	0	0.00059822	0	0	0	0	0	0	0	0	0
ASV1302	d__Bacteria; p__Chloroflexota; c__; o__; f__; g__; s__	Bacteria	Chloroflexi	KD4-96	NA	NA	NA	NA	NA	NA	NA	NA	1a	64	205	0	0	0.000694241	0.00445493	0	0.00185064	0	0.0032546	0.000938585	0.00118761	0	0.00697812	0	0	0	0	0	0	0	0	0	0	0	0	0	0	0	0	0	0	0	0	0	0
ASV1368	d__Bacteria; p__Acidobacteriota; c__Terriglobia; o__Terriglobales; f__Korobacteraceae; g__Korobacter; s__	Bacteria	Acidobacteriota	Acidobacteriae	Acidobacteriales	Koribacteraceae	Candidatus Koribacter	NA	NA	NA	NA	NA	1a	42	459	0	0	0	0.00267548	0.00382667	0.000416664	0	0.00217738	0.000271398	0.00675453	0	0	0	0	0	0	0	0	0	0	0	9.48306e-05	0	0	0	0	0	0	0	0	0	0	0	0
ASV1489	d__Bacteria; p__Gemmatimonadota; c__Gemmatimonadetes; o__Gemmatimonadales; f__Gemmatimonadaceae; g__; s__	Bacteria	Gemmatimonadota	Gemmatimonadetes	Gemmatimonadales	Gemmatimonadaceae	NA	NA	NA	NA	NA	NA	1a	65	101	0	0	0	0.000290265	0.000312381	0.000303029	0	0.00183358	0.00108559	0.00250718	0	0.0126967	0	0	0	0	0	0	0	0	0	0	0	0	0	0	0	0	0	0	0	0	0	0
ASV1592	d__Bacteria; p__Acidobacteriota; c__Terriglobia; o__; f__; g__; s__	Bacteria	Acidobacteriota	Acidobacteriae	Subgroup 13	NA	NA	NA	NA	NA	NA	NA	1a	54	198	0	0	0	0.00188041	0.00037932	0	0.00447311	0.000550074	0.00193371	0.00183914	0	0.00566068	0	0	0	0	0	0	0	0	0	0	0	0	0	0	0	0	0	0	0	0	0	0
ASV1674	d__Bacteria; p__Chloroflexota; c__Ktedonobacteria; o__Ktedonobacterales; f__Ktedonobacteraceae; g__; s__	Bacteria	Chloroflexi	Ktedonobacteria	Ktedonobacterales	Ktedonobacteraceae	1959-1	NA	NA	NA	NA	NA	1a	48	69	0	0	0	0.0011232	0.00230939	0.00113095	0	0.000332336	0	0.00150925	0	0.0057765	0	0	0	0	0	0	0.00350535	0	0	0	0	0	0	0	0	0	0	0	0	0	0	0
ASV2351	d__Bacteria; p__Nitrospirota; c__Thermodesulfovibrionia; o__; f__; g__; s__	Bacteria	Nitrospirota	Thermodesulfovibrionia	NA	NA	NA	NA	NA	NA	NA	NA	1a	50	32	0	0.0031204	0	0	0	0.000108225	0	0.000550074	0.00585767	0.00164121	0	0.000361936	0	0	0	0	0	0	0.000502941	0	0	0	0	0	0	0	0	0	0	0	0	0	0	0
ASV2584	d__Archaea; p__Halobacteriota; c__Methanomicrobia; o__Methanomicrobiales; f__Methanospirillaceae; g__Methanolinea; s__	Archaea	Halobacterota	Methanomicrobia	Methanomicrobiales	Methanoregulaceae	Methanoregula	NA	NA	NA	NA	NA	1a	61	1218	0	0.0107636	0.000617103	0.000302885	0	0	0	0.000343796	0.000180932	0.00169894	0	0.00159252	0	0	0	0	0	0	0	0	0	0	0	0	0	0	0	0	0	0	0	0	0	0
ASV2722	d__Bacteria; p__Acidobacteriota; c__Terriglobia; o__Terriglobales; f__; g__; s__	Bacteria	Acidobacteriota	Acidobacteriae	Acidobacteriales	NA	NA	NA	NA	NA	NA	NA	1a	16	169	0	0.0148307	0.000308552	0	0	0.000735927	0	0.000194818	0.000214857	0	0	0	0	0	0	0	0	0	0.000335294	0.00272494	0	0	0	0	0	0	0	0	0	0	0	0	0	0
ASV2776	d__Bacteria; p__Nitrospirota; c__Thermodesulfovibrionia; o__; f__; g__; s__	Bacteria	Nitrospirota	Thermodesulfovibrionia	NA	NA	NA	NA	NA	NA	NA	NA	1a	11	156	0	0	0.00576991	0.000454327	0	0	0	0	0	0	0	0	0	0.00437676	0	0.000180895	0	0	0.000731551	0	0	0	0	0	0.000568309	0.000842376	0	0	0	0	0	0	0	0
ASV335	d__Archaea; p__Thermoproteota; c__Bathyarchaeia; o__ ;f__; g__; s__	Archaea	Crenarchaeota	Bathyarchaeia	NA	NA	NA	NA	NA	NA	NA	NA	1a	58	266	0	0	0	0.00212019	0	0.00611469	0	0.0159751	0.00702242	0.0191007	0	0.00602261	0	0	0	0	0	0	0	0	0	0	0	0	0	0.000297309	0	0	0	0	0	0	0	0
ASV539	d__Bacteria; p__Acidobacteriota; c__Terriglobia; o__Terriglobales; f__; g__; s__	Bacteria	Acidobacteriota	Acidobacteriae	Acidobacteriales	NA	NA	NA	NA	NA	NA	NA	1a	63	85	0	0	0	0.00764785	0	0.00340366	0	0.0106691	0.00485124	0.00413189	0	0.012827	0	0	0	0	0	0	0.000975402	0	0	0	0	0	0	0	0	0	0	0	0	0	0	0
ASV879	d__Bacteria; p__Bacteroidota; c__Bacteroidia; o__Bacteroidales; f__Bacteroidaceae; g__; s__	Bacteria	Bacteroidota	Bacteroidia	Bacteroidales	Bacteroidetes vadinHA17	NA	NA	NA	NA	NA	NA	1a	67	289	0	0.00648622	0	0.00788763	0	0.00378786	0	0.00123767	0.00364126	0.00476693	0	0.00166491	0	0	0	0	0	0	0	0	0	0	0	0	0	0	0	0	0	0	0	0	0	0
ASV1062	d__Bacteria; p__Chloroflexota; c__Ktedonobacteria; o__Ktedonobacterales; f__Ktedonobacteraceae; g__; s__	Bacteria	Chloroflexi	Ktedonobacteria	Ktedonobacterales	Ktedonobacteraceae	HSB OF53-F07	NA	NA	NA	NA	NA	1a	11	566	0	0.0031204	0.0223237	0.000858174	0	0	0	0	0	0	0	0	0	0.00173624	0	0.00198984	0	0	0	0.00299914	0	0	0	0	0	0.00101581	0	0	0.00283167	0	0	0	0	0
ASV1204	d__Bacteria; p__Pseudomonadota; c__Gammaproteobacteria; o__Burkholderiales; f__Chromobacteriaceae; g__Paludibacterium; s__	Bacteria	Proteobacteria	Gammaproteobacteria	Burkholderiales	Chromobacteriaceae	Paludibacterium	NA	NA	NA	NA	NA	1a	14	37	0	0	0	0	0.00871321	0	0.000617453	0.000687592	0.000429714	0	0	0.00573307	0.0075346	0	0	0	0	0.000313065	0	0.00113111	0	0	0	0	0	0	0	0	0	0	0	0	0	0
ASV1416	d__Bacteria; p__Nitrospirota; c__Thermodesulfovibrionia; o__; f__; g__; s__	Bacteria	Nitrospirota	Thermodesulfovibrionia	NA	NA	NA	NA	NA	NA	NA	NA	1a	13	406	0	0	0.0122341	0.000340746	0	0.00165042	0	0	0	0	0	0	0	0.00401505	0	0.000195969	0	0	0.00321578	0	0.000129824	0	0	0	0	0.00109013	0	0	0	0	0	0	0	0
ASV1780	d__Bacteria; p__Desulfobacterota_G; c__Syntrophorhabdia; o__Syntrophorhabdales; f__Syntrophorhabdaceae; g__Syntrophorhabdus; s__	Bacteria	Desulfobacterota	Syntrophorhabdia	Syntrophorhabdales	Syntrophorhabdaceae	Syntrophorhabdus	NA	NA	NA	NA	NA	1a	30	192	0	0	0	0.000845554	0.00273334	0	0	0.00090533	0	0.00102266	0	0.00104238	0.00285174	0	0.000572174	0	0	0	0	0.00706084	0	0	0	0	0	0	0	0	0	0	0	0	0	0
ASV22	d__Bacteria; p__Pseudomonadota; c__Gammaproteobacteria; o__Pseudomonadales; f__Pseudomonadaceae; g__Pseudomonas; s__	Bacteria	Proteobacteria	Gammaproteobacteria	Pseudomonadales	Pseudomonadaceae	Pseudomonas	NA	NA	NA	NA	NA	1a	19	6	0	0	0	0.00198137	0	0	0	0.0133851	0.0119415	0.00129482	0	0.00697812	0	0	0	0	0	0	0	0	0	0	0	0	0	0	0	0	0	0	0	0	0	0
ASV3011	d__Bacteria; p__Bacillota; c__Bacilli; o__Bacillales_A; f__Planococcaceae; g__Psychrobacillus; s__	Bacteria	Firmicutes	Bacilli	Bacillales	Planococcaceae	Psychrobacillus	soli	NA	NA	NA	NA	1a	2	483	0	0	0.000277696	0	0	0	0	0	0	0	0.00183144	0	0	0.000651089	0	0	0	0	0	0.00526135	0	0	0	0.000385695	0.000448665	0.000322085	0	0	0	0	0	0	0	0
ASV1183	d__Bacteria; p__Chloroflexota; c__Ktedonobacteria; o__Ktedonobacterales; f__Ktedonobacteraceae; g__; s__	Bacteria	Chloroflexi	Ktedonobacteria	Ktedonobacterales	Ktedonobacteraceae	HSB OF53-F07	NA	NA	NA	NA	NA	1a	8	592	0	0	0.00183588	7.57212e-05	0	0	0	0	0	0	0	0	0	0.00403313	0.000642441	0.0191899	0	0	0	0	0.00287468	0	0	0	0	0.000966255	0	0.000339186	0.000377556	0	0	0	0	0
ASV1352	d__Bacteria; p__Nitrospirota; c__Thermodesulfovibrionia; o__; f__; g__; s__	Bacteria	Nitrospirota	Thermodesulfovibrionia	NA	NA	NA	NA	NA	NA	NA	NA	1a	18	7	0	0.00171797	0.000663386	0.00323077	0	0.00339284	0	0	0.00124391	0.00163296	0	0	0	0	0	0	0	0	0.00655348	0	0.000111278	0	4.17711e-05	0	0	0	0	0	0	0	0	0	0	0
ASV1632	d__Bacteria; p__Desulfobacterota; c__Desulfobaccia; o__Desulfobaccales; f__Desulfobaccaceae; g__Desulfobacca; s__	Bacteria	Desulfobacterota	Desulfobaccia	Desulfobaccales	Desulfobaccaceae	Desulfobacca	NA	NA	NA	NA	NA	1a	16	5	0	0.00298016	0	0.00331911	0	0	0	0.00230343	0.00662664	0.000602052	0	0	0	0	0	0	0	0	0	0	0	0	0	0	0	0.00178386	0	0	0	0	0	0	0	0
ASV21	d__Bacteria; p__Pseudomonadota; c__Gammaproteobacteria; o__Burkholderiales; f__Burkholderiaceae; g__Cupriavidus; s__	Bacteria	Proteobacteria	Gammaproteobacteria	Burkholderiales	Burkholderiaceae	Cupriavidus	NA	NA	NA	NA	NA	1a	15	16	0	0	0	0.0117999	0	0	0	0.000206278	0.000316631	0.000412364	0	0.00209923	0	0	0	0	0	0	0	0	0.000704761	0	0	0	0.000269199	0	0	0.0061717	0	0	0	0	0	0
ASV1278	d__Bacteria; p__Thermodesulfobacteriota; c__Syntrophobacteria; o__Syntrophobacterales; f__Syntrophobacteraceae; g__Syntrophobacter; s__	Bacteria	Desulfobacterota	Syntrophobacteria	Syntrophobacterales	Syntrophobacteraceae	Syntrophobacter	NA	NA	NA	NA	NA	1a	34	662	0	0	0	0.000832934	0.0017181	0.00269479	0	0	0.00132307	0.000461848	0.00104203	0.00392339	0.00261159	0	0.000762899	0	0	0	0	0.00577549	0	0	0	0	0	0	0	0	0	0	0	0	0	0
ASV1326	d__Bacteria; p__Pseudomonadota; c__Gammaproteobacteria; o__Burkholderiales; f__Gallionellaceae; g__Gallionella; s__	Bacteria	Proteobacteria	Gammaproteobacteria	Burkholderiales	Gallionellaceae	Gallionella	NA	NA	NA	NA	NA	1a	21	406	0	0	0.00260726	0	0	0.00415582	0.00126235	0.00122621	0	0.000214429	0.000742051	0.00165043	0	0	0.000672556	0	0	0	0.000853476	0	0.00561954	0	0	0	0	0	0	0	0	0	0	0	0	0
ASV1520	d__Bacteria; p__Acidobacteriota; c__Terriglobia; o__Terriglobales; f__; g__; s__	Bacteria	Acidobacteriota	Acidobacteriae	Acidobacteriales	NA	NA	NA	NA	NA	NA	NA	1a	9	280	0	0	0.00234499	0.000782453	0	8.65796e-05	0	0	0	0	0	0	0	0.000651089	0	0.00936129	0	0	0	0	0.000612029	0	0	0	0.00340986	0.00118924	0	0.00123139	0	0	0	0	0	0.00173167
ASV1724	d__Bacteria; p__Spirochaetota; c__Spirochaetia; o__Sphaerochaetales; f__Sphaerochaetaceae; g__Sphaerochaeta; s__	Bacteria	Spirochaetota	Spirochaetia	Spirochaetales	Spirochaetaceae	Spirochaeta	NA	NA	NA	NA	NA	1a	53	1243	0	0	0	0	0.00312381	0.000768394	0.00118002	0	0	0.000536074	0.000994664	0.000188207	0.00541831	0	0.000260992	0	0	0	0.000624867	0.00377035	0	0	0	0	0	0	0	0	0	0	0	0	0	0
ASV2315	d__Bacteria; p__Bacillota; c__Bacilli; o__Bacillales_A; f__Planococcaceae; g__; s__	Bacteria	Firmicutes	Bacilli	Bacillales	Planococcaceae	NA	NA	NA	NA	NA	NA	1a	1	0	0	0	0.00104908	0.0011232	0	0	0	0	0	0	0.000205248	0	0	0.00119366	0	0	0	0	0	0.00628963	0	0	0	0	0.000822553	0	0	0	0	0	0	0	0	0
ASV1803	d__Bacteria; p__Pseudomonadota; c__Gammaproteobacteria; o__Burkholderiales; f__Gallionellaceae; g__Sideroxydans; s__	Bacteria	Proteobacteria	Gammaproteobacteria	Burkholderiales	Gallionellaceae	Sideroxydans	NA	NA	NA	NA	NA	1a	14	389	0	0.00206858	0.00328607	0.00176683	0	0	0	0	0.000429714	0	0	0	0	0.000614917	0	0.0015376	0	0	0.0013869	0	0	0.00118259	0	0.000169706	0.000747775	0.00510381	0	0	0	0	0	0	0	0
ASV2153	d__Bacteria; p__Acidobacteriota; c__Terriglobia; o__Terriglobales; f__; g__; s__	Bacteria	Acidobacteriota	Acidobacteriae	Acidobacteriales	NA	NA	NA	NA	NA	NA	NA	1a	41	41	0	0.00638104	0.00192845	0.00459376	0	0.000205627	0	0.000103139	0.00090466	0.000280408	0	0.000419846	0	0	0	0.000467311	0	0	0	0	0	0	0	0	0.000224333	0.00126356	0	0	0	0	0	0	0	0
ASV1141	d__Bacteria; p__Bacteroidota_A; c__Kryptoniia; o__Kryptoniales; f__; g__; s__	Bacteria	Bacteroidota	Kryptonia	Kryptoniales	BSV26	NA	NA	1	27	3	1.06364e-16	1a	70	215	0	0.000490849	0.000493682	0.000933895	0.000758641	0.00183982	0	0.00490483	0.00210333	0.00517105	0	0.00387995	0	0	0	0	0	0	0	0	0	0	0	0	0	0	0	0	0	0	0	0	0	0
ASV630	d__Bacteria; p__SZUA-79	Bacteria	Sva0485	NA	NA	NA	NA	NA	1	28	8	1.86138e-16	1a	70	96	0	0.00220882	0	0.00458114	0	0.00172618	6.86059e-05	0.00677279	0.0109238	0.00295253	0	0.00919317	0	0	0	0	0	0	0.00231658	0	0	0	0	0	0	0	0	0	0	0	0	0	0	0
ASV778	d__Bacteria; p__Desulfobacterota; c__Syntrophia; o__Syntrophales; f__Smithellaceae; g__Smithella; s__	Bacteria	Desulfobacterota	Syntrophia	Syntrophales	Smithellaceae	Smithella	NA	1	21	4	7.97733e-17	1a	61	48	0	0.0133932	0	0.00170373	0.000468572	0.00255951	0	0.0022576	0.00312108	0.00414014	0	0.0124651	0	0	0	0	0	0	0	0	0	0	0	0	0	0	0	0	0	0	0	0	0	0
ASV725	d__Bacteria; p__Bacteroidota_A; c__Kryptoniia; o__Kryptoniales; f__; g__; s__	Bacteria	Bacteroidota	Kryptonia	Kryptoniales	BSV26	NA	NA	1	24	16	1.32955e-16	1a	66	1591	0	0.00501367	0	0.00668871	0.000714015	0.00103354	0	0.00484753	0.00871866	0.00556692	0	0.0035904	0	0	0	0	0	0.000243495	0	0	0	0	0	0	0	0.00146177	0	0	0	0	0	0	0	0
ASV1105	d__Bacteria; p__Chloroflexota; c__Anaerolineae; o__Anaerolineales; f__Anaerolineaceae; g__; s__	Bacteria	Chloroflexi	Anaerolineae	Anaerolineales	Anaerolineaceae	NA	NA	1	29	11	5.31822e-17	1a	62	2201	0	0.00455789	0.00118792	0.00281431	0	0.00226189	0	0.00118037	0.00911445	0.00129482	0	0.00267833	0	0	3.01144e-05	0.000211044	0	0	0	0	0	0	0	0	0	0.000520291	0	0	0	0	0	0	0	0
ASV1366	d__Bacteria; p__Chloroflexota; c__Ktedonobacteria; o__Ktedonobacterales; f__Ktedonobacteraceae; g__; s__	Bacteria	Chloroflexi	Ktedonobacteria	Ktedonobacterales	Ktedonobacteraceae	NA	NA	1	32	63	1.59547e-16	1a	63	713	0	0.00203352	0.00132677	0.00632272	0.000122721	0.000216449	0	0.00183358	0.00228427	0.00447828	0	0	0	0	0.000692632	0.000437162	0	0	0.000137166	0	0	0	0	0	0	0	0	0	0	0	0	0	0	0
ASV1688	d__Bacteria; p__Desulfobacterota; c__Desulfuromonadia; o__Geobacterales; f__Geobacteraceae; g__; s__	Bacteria	Desulfobacterota	Desulfuromonadia	Geobacterales	Geobacteraceae	NA	NA	1	21	19	7.97733e-17	1a	42	1624	0	0.0062408	0.00237585	0.000731972	0	7.03459e-05	6.86059e-05	0.00203986	0.00341509	0.00182265	0	0	0	0.0020437	0	0.000738653	0	0	0	0	0	0	0	0	0.00089733	0	0	0	0	0	0	0	0	0
ASV579	d__Bacteria; p__Acidobacteriota; c__Terriglobia; o__; f__; g__; s__	Bacteria	Acidobacteriota	Acidobacteriae	Subgroup 2	NA	NA	NA	1	31	6	1.06364e-16	1a	65	140	0	0.0174251	0.000694241	0.00148918	0.00151728	0.0041937	0	0.00626855	0.00154923	0.00134431	0	0.00638455	0	0	0	0	0	0	0.00853476	0.00610111	0	0	0	0	0	0	0	0	0	0	0	0	0	0
ASV658	d__Bacteria; p__Thermodesulfobacteriota; c__Syntrophobacteria; o__Syntrophobacterales; f__Syntrophobacteraceae; g__Syntrophobacter; s__	Bacteria	Desulfobacterota	Syntrophobacteria	Syntrophobacterales	Syntrophobacteraceae	Syntrophobacter	NA	1	27	1	1.06364e-16	1a	61	191	0	0.00234906	0	0.000668871	0.00297878	0.00121211	0	0.00461833	0.00900137	0.000651536	0.00137358	0.00741245	0	0	0	0	0	0	0.0104551	0.00150814	0	0	0	0	0	0	0	0	0	0	0	0	0	0
ASV767	d__Bacteria; p__Acidobacteriota; c__Terriglobia; o__Terriglobales; f__; g__; s__	Bacteria	Acidobacteriota	Acidobacteriae	Acidobacteriales	NA	NA	NA	1	13	1	3.98866e-17	1a	23	240	0	0	0.00228328	0	0	0.00075216	0.00569429	0.00419431	0.000576721	0.00127008	0	0.0104961	0	0.000633003	0	0.00352744	0	0	0.00478556	0	0.00723307	0	0	0	0	0	0	0	0	0	0	0	0	0
ASV1261	d__Bacteria; p__Nitrospirota; c__; o__; f__; g__; s__	Bacteria	Nitrospirota	4-29-1	NA	NA	NA	NA	1	10	3	5.31822e-17	1a	17	257	0	0.00592525	0.00288496	0.00408895	0	0	0	0.00184504	0.00376565	0.000626794	0	0	0	0.00180858	0	0.000286416	0	0	0	0	0.00172481	0	0	0	0.00242279	0.00443486	0	0	0	0	0	0	0	0
ASV1572	d__Bacteria; p__Acidobacteriota; c__Terriglobia; o__Terriglobales; f__; g__; s__	Bacteria	Acidobacteriota	Acidobacteriae	Acidobacteriales	NA	NA	NA	1	19	19	5.31822e-17	1a	31	238	0	0	0	0	0.000546668	0.00109848	0.00208562	0.000217738	0	0	0.00352079	0.000275071	0.00139585	0.00698112	0	0	0	0	0.000655348	0.00181662	0.000667668	0.000345853	0	0	0	0	0	0	0	0	0	0	0	0
ASV1666	d__Bacteria; p__Chloroflexota; c__Anaerolineae; o__Anaerolineales; f__Anaerolineaceae; g__; s__	Bacteria	Chloroflexi	Anaerolineae	Anaerolineales	Anaerolineaceae	NA	NA	1	16	6	9.30688e-17	1a	25	160	0	0.00269967	0.00265354	0.00113582	0	0.000129869	0	0.000756352	0	0.000651536	0	0.00587784	0	0.00209795	0	0.000964771	0	0	0	0	0	0.000429527	0	0	0	0.00151132	0	0	0	0	0	0	0	0
ASV510	d__Bacteria; p__Acidobacteriota; c__Terriglobia; o__; f__; g__; s__	Bacteria	Acidobacteriota	Acidobacteriae	Subgroup 2	NA	NA	NA	1	36	106	5.31822e-17	1a	59	575	0	0	0	0.00323077	0.00591293	0.00604975	0.00585895	0.00108869	0	0.00135256	0	0.00855617	0.00286675	0	0.00165629	0.000618056	0	0	0.00414546	0.00623822	0	0	0	0	0	0	0	0	0	0	0	0	0	0
ASV528	d__Bacteria; p__Desulfobacterota; c__Syntrophia; o__Syntrophales; f__; g__; s__	Bacteria	Desulfobacterota	Syntrophia	Syntrophales	NA	NA	NA	1	35	64	5.31822e-17	1a	62	1121	0	0.0100273	0.000725096	0.003622	0.00914831	0.0040963	0	0.00135227	0.000203549	0.00705143	0	0.0103079	0	0	0	0.000180895	0	0	0	0.00133676	0	0	0	0	0	0.000842376	0	0	0	0	0	0	0	0
ASV650	d__Bacteria; p__Desulfobacterota; c__Syntrophia; o__Syntrophales; f__Smithellaceae; g__Smithella; s__	Bacteria	Desulfobacterota	Syntrophia	Syntrophales	Smithellaceae	Smithella	NA	1	32	33	1.06364e-16	1a	43	516	0	0.00161279	0.000910227	0	0.00336926	0.00137986	0	0.00119183	0.000531488	0.00292779	0.0017525	0.00251907	0.0132981	0	0.00115439	0	0	0	0	0.0154927	0	0	0	0	0	0	0	0	0	0	0	0	0	0
ASV771	d__Bacteria; p__Pseudomonadota; c__Alphaproteobacteria; o__Rhizobiales; f__Beijerinckiaceae; g__Methylocystis; s__	Bacteria	Proteobacteria	Alphaproteobacteria	Rhizobiales	Beijerinckiaceae	Methylocystis	NA	1	35	10	1.06364e-16	1a	62	268	0	0.000420728	0	0.00109796	0.00251021	0.00198051	0	0.00575286	0.000305323	0.00510507	0	0.00479203	0.00367724	0	0.000260992	0	0	0	0	0.00409597	0	0.000172926	0	0	0	0	0	0	0	0	0	0	0	0
ASV179	d__Bacteria; p__Desulfobacterota; c__Desulfobaccia; o__Desulfobaccales; f__Desulfobaccaceae; g__Desulfobacca; s__	Bacteria	Desulfobacterota	Desulfobaccia	Desulfobaccales	Desulfobaccaceae	Desulfobacca	NA	1	34	1	1.06364e-16	1a	60	395	0	0	0	0.00716828	0.00492001	0.00428569	0.00234632	0.0245012	0.00659271	0.0288985	0.000236825	0.0124796	0.000285174	0	0.000140534	0	0	0	0.00409973	0	0	0	0	0	0	0	0	0	0.000188778	0	0	0	0	0
ASV310	d__Bacteria; p__Acidobacteriota; c__Terriglobia; o__; f__; g__; s__	Bacteria	Acidobacteriota	Acidobacteriae	Subgroup 13	NA	NA	NA	1	42	33	2.65911e-16	1a	70	603	0	0	0	0.00463162	0.000803267	0.00246752	0.000205818	0.00461833	0.0123373	0.0281562	0.000378919	0.00395234	0.000150092	0	0.000461755	0.00066328	0	0	0.00126497	0	0	0	0	0	0	0	0	0	0	0	0	0	0	0
ASV119	d__Bacteria; p__Pseudomonadota; c__Gammaproteobacteria; o__Pseudomonadales; f__Pseudomonadaceae; g__Pseudomonas; s__	Bacteria	Proteobacteria	Gammaproteobacteria	Pseudomonadales	Pseudomonadaceae	Pseudomonas	NA	1	15	14	5.31822e-17	1a	20	15	0	0	0.000169703	0.000239784	0.00451837	5.41123e-05	0.000480241	0.0216477	0.00272529	0.0516198	0	0.0149118	0.00345211	0	0	0	0.00183008	0	0	0	0	0.000223131	0	0	0	0	0	0	0	0.00019581	0	0	0	0
ASV262	d__Bacteria; p__Desulfobacterota; c__Desulfuromonadia; o__Geobacterales; f__Geobacteraceae; g__; s__	Bacteria	Desulfobacterota	Desulfuromonadia	Geobacterales	Geobacteraceae	NA	NA	1	38	120	2.12729e-16	1a	65	1672	0	0.0114648	0.00580077	0.00888463	0.000435103	0.00807355	0	0.0100159	0.0110369	0.0138554	0	0.0094972	0	0.000614917	0.00027103	0	0	0	0.00443503	0	0	0	0	0	0	0.00133789	0	0	0	0	0	0	0	0
ASV836	d__Bacteria; p__Spirochaetota; c__Spirochaetia; o__Sphaerochaetales; f__Sphaerochaetaceae; g__Sphaerochaeta; s__	Bacteria	Spirochaetota	Spirochaetia	Spirochaetales	Spirochaetaceae	Spirochaeta	NA	1	25	145	7.97733e-17	1a	42	1718	0	0	0.00114164	0.0048714	0	0.00391773	0	0.00154708	0.00110821	0.00169894	0	0.00637007	0	0	0.000873319	0.00217073	0	0	0.00353583	0	0.00142807	0	0	0	0.000224333	0.00198206	0	0	0	0	0	0	0	0
ASV978	d__Bacteria; p__Acidobacteriota; c__Terriglobia; o__Terriglobales; f__; g__; s__	Bacteria	Acidobacteriota	Acidobacteriae	Acidobacteriales	NA	NA	NA	1	14	136	3.98866e-17	1a	21	1979	0	0	0.00751323	0.00498498	0	0.000930731	0	0.000160438	0	4.94837e-05	0	0	0	0.00334587	0	0.00176372	0.000263796	0	0	0	0.00751127	0	0	0	0.00176475	0.00651603	0	0	0.000188778	0	0	0	0	0
ASV306	d__Archaea; p__Thermoproteota; c__Bathyarchaeia; o__ ;f__; g__; s__	Archaea	Crenarchaeota	Bathyarchaeia	NA	NA	NA	NA	1	40	27	5.31822e-17	1a	63	371	0	0.00978192	0.00202101	0.00365986	0.00736328	0.0056385	0	0.00955753	0.0064344	0.00839574	0	0.0125664	0	0.000542574	0.000421602	0	0	0.000800056	0.00289572	0.00219366	0	0	0	0	0	0.00242803	0	0	0	0	0	0	0	0
ASV519	d__Bacteria; p__Pseudomonadota; c__Alphaproteobacteria; o__Rhizobiales; f__Beijerinckiaceae; g__Methylocystis; s__	Bacteria	Proteobacteria	Alphaproteobacteria	Rhizobiales	Beijerinckiaceae	Methylocystis	NA	1	43	70	1.59547e-16	1a	70	1482	0	0.00452282	0	0.00328125	0.00357007	0.00490798	0.000603732	0.00303687	0.00336986	0.00711741	0	0.00279415	0.00309189	0	0.000853242	0.000286416	0	0	0.000320054	0.0080377	0	0	0	0	0	0.000396412	0	0	0	0	0	0	0	0
ASV524	d__Bacteria; p__Thermodesulfobacteriota; c__Syntrophobacteria; o__Syntrophobacterales; f__Syntrophobacteraceae; g__Syntrophobacter; s__	Bacteria	Desulfobacterota	Syntrophobacteria	Syntrophobacterales	Syntrophobacteraceae	Syntrophobacter	NA	1	31	5	1.06364e-16	1a	51	239	0	0	0	0.00205709	0.00461878	0.00181817	0.000493963	0.00184504	0.00052018	0.0077442	0.00184723	0.00243221	0.00652898	0	0.00180687	0	0	0	0.00094492	0.0170351	5.5639e-05	0	0	0	0	0	0	0	0	0	0	0	0	0
ASV656	d__Bacteria; p__Acidobacteriota; c__Terriglobia; o__; f__; g__; s__	Bacteria	Acidobacteriota	Acidobacteriae	Subgroup 13	NA	NA	NA	1	45	47	3.19093e-16	1a	68	2193	0	0.00262955	0	0.00138822	0.00235402	0.00353894	0.00541987	0.00167314	0.00176409	0.00166595	0.00186302	0.00553038	0.0031219	0	0	0.000241193	0	0.00118269	0.00312433	0.00589546	0	0	0	0.000524546	0	0	0	0	0	0	0	0	0	0
ASV895	d__Bacteria; p__Planctomycetota; c__Planctomycetia; o__Pirellulales; f__Pirellulaceae; g__; s__	Bacteria	Planctomycetota	Planctomycetes	Pirellulales	Pirellulaceae	NA	NA	1	34	86	1.59547e-16	1a	41	813	0	0.00140243	0	0.000252404	0.0037932	0.00270561	0.00230516	0.00092825	0	0.00107215	0	0.00383652	0.00297181	0.00104898	0.00140534	0.00266819	0	0	0.00605054	0	0.000259649	0.000368166	0.000250627	0	0	0	0	0	0	0	0	0	0	0
ASV125	d__Bacteria; p__Acidobacteriota; c__Terriglobia; o__; f__; g__; s__	Bacteria	Acidobacteriota	Acidobacteriae	Subgroup 2	NA	NA	NA	1	46	26	1.06364e-16	1a	59	279	0	0	0.0004474	0.00883415	0.020963	0.00945882	0.0151894	0.0179462	0.0120998	0.00926995	0.00521014	0.0216438	0.0109567	0.00115749	0.00151576	0	0	0	0.00938824	0.00308483	0.00161353	0	0	0	0	0.000495516	0	0	0	0	0	0	0	0
ASV1282	d__Bacteria; p__Pseudomonadota; c__Alphaproteobacteria; o__Rhizobiales; f__Beijerinckiaceae; g__Methylocapsa; s__	Bacteria	Proteobacteria	Alphaproteobacteria	Rhizobiales	Beijerinckiaceae	Methylocapsa	NA	1	38	52	1.06364e-16	1a	42	213	0	0.00438258	0.00165075	0.000668871	0.0017181	0.00174241	0.000370472	0	0	0.000470095	0.00124728	0.000550143	0.00687419	0.000379802	0	0.00138686	0	0	0.00181364	0.00161097	0	0.000100409	0	0	0.000523443	0	0	0	0	0	0	0	0	0
ASV606	d__Bacteria; p__Bacteroidota_A; c__Kryptoniia; o__Kryptoniales; f__; g__; s__	Bacteria	Bacteroidota	Kryptonia	Kryptoniales	BSV26	NA	NA	1	43	82	1.06364e-16	1a	61	958	0	0.00585513	0.00152733	0.00875842	0.000513198	0.00234306	0	0.00203986	0.00365257	0.00584733	0	0.00925108	0	0	0.00011042	0.00217073	0	0	6.09626e-05	0	0	6.1361e-05	0	0	0.000912286	0.00185818	0	0	0	0	0	0	0	0
ASV639	d__Bacteria; p__Bacteroidota; c__Bacteroidia; o__Bacteroidales; f__Bacteroidaceae; g__; s__	Bacteria	Bacteroidota	Bacteroidia	Bacteroidales	Bacteroidetes vadinHA17	NA	NA	1	16	167	1.46251e-16	1a	23	520	0	0.0139892	0.00194387	0.00103486	0	0.00119047	0	0.00173044	0.00221642	0.00306799	0	0.00983018	0	0	0	0.00642176	0	0	0	0	0	0.00016177	0	0	0.00104689	0.00574798	0	0	0	0	0	0	0	0
ASV1033	d__Bacteria; p__Desulfobacterota; c__Desulfomonilia; o__Desulfomonilales; f__Desulfomonilaceae; g__Desulfomonile; s__	Bacteria	Desulfobacterota	Desulfomonilia	Desulfomonilales	Desulfomonilaceae	Desulfomonile	NA	1	4	0	1.66194e-17	1a	4	0	0	0.00764322	0.0152887	0.00140084	0.000234286	0.00110389	0	0.000366716	0	0	0	0	0	0.000542574	0.000180687	0	0	0	0.000975402	0.000822622	0.000129824	0	0	0	0.00127122	0.00463307	0	0	0	0	0	0	0	0
ASV502	d__Bacteria; p__Acidobacteriota; c__Terriglobia; o__Terriglobales; f__; g__; s__	Bacteria	Acidobacteriota	Acidobacteriae	Acidobacteriales	NA	NA	NA	1	34	200	5.31822e-17	1a	44	3014	0	0.0083795	0.00418087	0.00174159	0.00130531	0.00494586	0.0129254	0.00166168	0.00681888	0.00157523	0	0.00332981	0	0	0	0	0.000362719	0	0.0010516	0.00017138	0	0.00074191	0	0	0	0.000396412	0	0.000427669	0	0	0	0	0	0.000536572
ASV586	d__Bacteria; p__Verrucomicrobiota; c__Verrucomicrobiia; o__Limisphaerales; f__Pedosphaeraceae; g__; s__	Bacteria	Verrucomicrobiota	Verrucomicrobiae	Pedosphaerales	Pedosphaeraceae	ADurb.Bin063-1	NA	1	50	23	2.65911e-16	1a	66	192	0	0.00617068	0.00226785	0.00508594	0.00131646	0.00350647	0.00080955	0.00506526	0.00350556	0.00362881	0.000663109	0.0044301	0.000480293	0	0.000843204	0.00135671	0	0	0.00192032	0.00137104	0	0.00058014	0	0	0.000373888	0.00178386	0	0	0	0	0	0	0	0
ASV285	d__Bacteria; p__Pseudomonadota; c__Alphaproteobacteria; o__Rhizobiales; f__Beijerinckiaceae; g__Roseiarcus; s__	Bacteria	Proteobacteria	Alphaproteobacteria	Rhizobiales	Beijerinckiaceae	Roseiarcus	NA	1	57	196	1.06364e-16	1a	62	878	0	0.00823925	0.000987365	0.00551503	0.00423946	0.00316016	0.00303238	0.0147489	0.00668318	0.0123297	0	0.00322847	0.00427761	0.000777689	0.0011042	0.000286416	0	0.00055656	0.00173743	0.00305056	0	0.000730754	0.000710109	0	0	0	0	0.000213834	0.000798676	0	0	0	0	0
ASV1935	d__Bacteria; p__SAR324	Bacteria	SAR324 clade(Marine group B)	NA	NA	NA	NA	NA	NA	NA	NA	NA	1b	2	0	0	0	0	0	0	0	0	0	0	0	0.000726262	0	0	0	0.0011845	0.00431132	0	0	0	0	0.0131679	0	0	0	0	0	0	0	0	0	0	0	0	0
ASV2106	d__Bacteria; p__Acidobacteriota; c__Terriglobia; o__Bryobacterales; f__Bryobacteraceae; g__Paludibaculum; s__	Bacteria	Acidobacteriota	Acidobacteriae	Bryobacterales	Bryobacteraceae	Bryobacter	NA	NA	NA	NA	NA	1b	3	0	0	0	0	0	0	0	0	0	0	0	0.0117149	0	0	0	0	0	0	0	0	0	0	0	0	0	0	0	0	0	0	0	0	0	0	0.000756079
ASV2466	d__Bacteria; p__Pseudomonadota; c__Gammaproteobacteria; o__Burkholderiales; f__Burkholderiaceae; g__Herminiimonas; s__	Bacteria	Proteobacteria	Gammaproteobacteria	Burkholderiales	Oxalobacteraceae	Herminiimonas	NA	NA	NA	NA	NA	1b	1	0	8.37481e-19	0	0	0	0	0	0	0	0	0	0.000442073	0	0.000480293	0	0	0	0.0133382	0	0	0	0	7.80958e-05	0	0	0	0	0	0	0	0	0	0	0	0
ASV2902	d__Bacteria; p__Pseudomondota; c__Gammaproteobacteria; o__; f__; g__; s__	Bacteria	Proteobacteria	Gammaproteobacteria	JG36-TzT-191	NA	NA	NA	NA	NA	NA	NA	1b	8	0	0	0	0	0	0	0	0	0	0	0	0	0	0	0	0.00548083	0	0	0	0	0	0	0	0	0	0	0.00265101	0	0	0.00124884	0	0	0	0	0
ASV3193	d__Archaea; p__Thermoproteota; c__; o__; f__; g__; s__	Archaea	Crenarchaeota	Nitrososphaeria	Group 1.1c	NA	NA	NA	NA	NA	NA	NA	1b	11	29	0	0	0	0	0.000725171	0	0.000740944	0	0	0	0.0068837	0	0	0	0.00111423	0	0	0	0	0	0	0	0	0	0	0	0	0	0	0	0	0	0	0
ASV5183	d__Bacteria; p__Acidobacteriota; c__Terriglobia; o__; f__; g__; s__	Bacteria	Acidobacteriota	Acidobacteriae	Subgroup 2	NA	NA	NA	NA	NA	NA	NA	1b	3	1	0	0	0	0	0	0	0.000850714	0	0	0	0	0	0	0	0.000210801	0	0.000395694	0	0	0	0	0	0	0	0	0	0	0	0	0	0	0	0	0.0054145
ASV1029	d__Bacteria; p__Acidobacteriota; c__Terriglobia; o__; f__; g__; s__	Bacteria	Acidobacteriota	Acidobacteriae	Subgroup 2	NA	NA	NA	NA	NA	NA	NA	1b	2	0	0	0	0	0	0.000591293	0	0	0	0	0	0	0	0	0	0.00466774	0.00797443	0	0	0	0.00308483	0	0	0	0.0158289	0	0	0	0	0	0	0	0	0	0
ASV2418	d__Bacteria; p__Acidobacteriota; c__Terriglobia; o__; f__; g__; s__	Bacteria	Acidobacteriota	Acidobacteriae	Subgroup 2	NA	NA	NA	NA	NA	NA	NA	1b	6	0	0	0	0	0	0.0026664	0	0.000150933	0	0	0	0.000947299	0	0	0	0.00148565	0	0	0	0	0	0	0	0	0.00651054	0	0	0	0	0	0	0	0	0	0
ASV2988	d__Bacteria; p__Acidobacteriota; c__Terriglobia; o__; f__; g__; s__	Bacteria	Acidobacteriota	Acidobacteriae	Subgroup 2	NA	NA	NA	NA	NA	NA	NA	1b	5	3	0	0	0	0	0	0	0	0	0	0	0	0	0	0	0	0	0.00113762	0	0	0	0	0	0	0	0	0.000322085	0	0	0	0	0	0	0	0.00543889
ASV3082	d__Bacteria; p__Verrucomicrobiota; c__Verrucomicrobiia; o__Limisphaerales; f__Pedosphaeraceae; g__; s__	Bacteria	Verrucomicrobiota	Verrucomicrobiae	Pedosphaerales	Pedosphaeraceae	NA	NA	NA	NA	NA	NA	1b	11	7	0	0	0	0	0	0	0.000480241	0	0	0	0.000221036	0	0	0	0.000441678	0	0.00946367	0.000939196	0	0	0	0	0	0	0	0	0	0	0	0	0	0	0	0
ASV1071	d__Bacteria; p__Pseudomonadota; c__Alphaproteobacteria; o__Rhizobiales; f__Xanthobacteraceae; g__; s__	Bacteria	Proteobacteria	Alphaproteobacteria	Rhizobiales	Xanthobacteraceae	NA	NA	NA	NA	NA	NA	1b	23	170	0	0	0	0	0.000278912	0	0.0137898	0	0	0	0.00224194	0	0	0	0.000622365	0	0.00319852	0	0	0	0	0	0	0	0	0	0	0	0.00283167	0	0	0	0	0
ASV1349	d__Bacteria; p__Bacteroidota; c__Bacteroidia; o__Chitinophagales; f__Chitinophagaceae; g__; s__	Bacteria	Bacteroidota	Bacteroidia	Chitinophagales	Chitinophagaceae	NA	NA	NA	NA	NA	NA	1b	14	34	0	0	0	0	0	0	9.60483e-05	0	0	0	0	0	0	0	0	0	0.0236757	0	0.00022861	0	0	0	0	0	0	0.00396412	0	0	0.00116171	0	0	0	0	0
ASV1436	d__Bacteria; p__Verrucomicrobiota; c__Verrucomicrobiia; o__Limisphaerales; f__Pedosphaeraceae; g__; s__	Bacteria	Verrucomicrobiota	Verrucomicrobiae	Pedosphaerales	Pedosphaeraceae	NA	NA	NA	NA	NA	NA	1b	19	10.5	0	0	0	0	0	0	0	0	0	0	0.000994664	0	0	0	0.00254969	0	0.00895257	0	0	0	0	0	0	0	0	0.00745751	0	0	0.00541647	0	0	0	0	0
ASV1454	d__Bacteria; p__Gemmatimonadota; c__Gemmatimonadetes; o__Gemmatimonadales; f__Gemmatimonadaceae; g__; s__	Bacteria	Gemmatimonadota	Gemmatimonadetes	Gemmatimonadales	Gemmatimonadaceae	NA	NA	NA	NA	NA	NA	1b	23	45	0	0	0	0	0	0	0.00321076	0	0	0	0.00352079	0	0	0	0.000532022	0	0.00651246	0	0.00158503	0	0	0	0	0	0	0	0	0	0.00845144	0	0	0	0	0
ASV1547	d__Bacteria; p__Planctomycetota; c__Planctomycetia; o__Gemmatales; f__Gemmataceae; g__; s__	Bacteria	Planctomycetota	Planctomycetes	Gemmatales	Gemmataceae	NA	NA	NA	NA	NA	NA	1b	17	37	0	0	0	0	0.0113796	0	0.00069978	0	0	0	0.000331555	0	0	0	0.00208793	0.00137178	0	0	0.00121925	0	0	0	0	0	0	0	0	0	0	0	0	0	0	0
ASV2125	d__Bacteria; p__Acidobacteriota; c__Terriglobia; o__; f__; g__; s__	Bacteria	Acidobacteriota	Acidobacteriae	Subgroup 2	NA	NA	NA	NA	NA	NA	NA	1b	19	10.5	0	0	0	0	0	0	0	0	0	0	0.000410496	0	0	0	0.000532022	0	0.00837551	0	0	0	0	0	0	0	0	0.00708587	0	0	0.00196039	0	0	0	0	0
ASV2164	d__Bacteria; p__Acidobacteriota; c__Terriglobia; o__; f__; g__; s__	Bacteria	Acidobacteriota	Acidobacteriae	Subgroup 2	NA	NA	NA	NA	NA	NA	NA	1b	12	4	0	0	0	0	0	0	0.000535126	0	0	0	0.000536803	0	0	0.00189901	0	0	0.00824362	0	0.00358155	0	0	0	0	0	0	0	0	0	0.00156831	0	0	0	0	0
ASV2855	d__Bacteria; p__Binatota	Bacteria	RCP2-54	NA	NA	NA	NA	NA	NA	NA	NA	NA	1b	24	234	0	0	0	0	0	0	0.000123491	0	0	0	0.000599956	0	0	0	0.000943586	0	0.00694112	0	0	0	0	0	0	0	0	0	0	0	0.00166996	0	0	0	0	0
ASV561	d__Bacteria; p__Acidobacteriota; c__Terriglobia; o__Terriglobales; f__; g__; s__	Bacteria	Acidobacteriota	Acidobacteriae	Acidobacteriales	NA	NA	NA	NA	NA	NA	NA	1b	24	608	0	0	0	0	0	0	0.0189215	0	0	0	0.00887303	0	0.0101762	0	0.00399518	0	0.00314906	0	0	0	0	0	0	0	0	0	0	0	0.00964219	0	0	0	0	0
ASV1600	d__Bacteria; p__Pseudomondota; c__Gammaproteobacteria; o__; f__; g__; s__	Bacteria	Proteobacteria	Gammaproteobacteria	WD260	NA	NA	NA	NA	NA	NA	NA	1b	13	85	0	0	0	0	0	0	0	0	0	0	0	0	0	0	0.00826139	0	0.000379206	0	0	0	0	0.00077538	0	0	0	0	0	0	0	0	0	0	0	0.000853638
ASV1695	d__Bacteria; p__Actinomycetota; c__Actinomycetes; o__Acidothermales; f__Acidothermaceae; g__Acidothermus; s__	Bacteria	Actinobacteriota	Actinobacteria	Frankiales	Acidothermaceae	Acidothermus	NA	NA	NA	NA	NA	1b	19	21	0	0	0	0	0	0	0.00255214	0	0	0	0.00691528	0	0	0	0	0	0.00306662	0	0.00353583	0	0	0	0	0.000509118	0	0	0	0	0.00216368	0	0	0	0	0
ASV1737	d__Bacteria; p__Pseudomonadota; c__Gammaproteobacteria; o__Steroidobacterales; f__Steroidobacteraceae; g__UBA964; s__	Bacteria	Proteobacteria	Gammaproteobacteria	Gammaproteobacteria Incertae Sedis	Unknown Family	Acidibacter	NA	NA	NA	NA	NA	1b	22	71	0	0	0	0	0	0	0	0	0	0	0	0	0.000870531	0	0.00148565	0	0.00430317	0	0	0	0	0	0	0	0	0.00748229	0	0	0.005097	0	0	0	0	0.00265847
ASV1740	d__Bacteria; p__Acidobacteriota; c__Terriglobia; o__; f__; g__; s__	Bacteria	Acidobacteriota	Acidobacteriae	Subgroup 2	NA	NA	NA	NA	NA	NA	NA	1b	27	197	0	0	0	0	0.00060245	0.000146103	0.00924808	0	0	0	0.00170514	0	0	0	0.00172656	0.000467311	0	0	0.0024385	0	0	0	0	0	0	0	0	0	0	0	0	0	0	0
ASV2519	d__Bacteria; p__Binatota	Bacteria	RCP2-54	NA	NA	NA	NA	NA	NA	NA	NA	NA	1b	19	73	0	0	0	0	0.00100408	0	0.000205818	0	0	0	0.00105782	0	0	0	0	0	0.00621569	0	0	0	0	0	0	0	0	0	0	0	0.00239603	0	0	0	0	0.000902417
ASV2951	d__Bacteria; p__Planctomycetota; c__Planctomycetia; o__; f__; g__; s__	Bacteria	Planctomycetota	Planctomycetes	Planctomycetales	NA	NA	NA	NA	NA	NA	NA	1b	2	0	0	0	0	0	0	0	0	0	0	0	0	0	0	0.000325544	0	0.000723578	0	0	0	0	0	0.000278914	0	0.00103366	0	0	0	0.000508778	0	0	0	0	0	0.000853638
ASV1342	d__Bacteria; p__Planctomycetota; c__Planctomycetia; o__Isosphaerales; f__Isosphaeraceae; g__Aquisphaera; s__	Bacteria	Planctomycetota	Planctomycetes	Isosphaerales	Isosphaeraceae	Aquisphaera	NA	NA	NA	NA	NA	1b	22	252	0	0	0	0	0	0.00267315	0.00046652	0	0	0	0	0	0.000480293	0	0.00852239	0	0.000577053	0.00292194	0	0	0	0	0	0	0	0.00158565	0	0	0.00201847	0	0	0	0	0
ASV1642	d__Bacteria; p__Acidobacteriota; c__Terriglobia; o__; f__; g__; s__	Bacteria	Acidobacteriota	Acidobacteriae	Subgroup 2	NA	NA	NA	NA	NA	NA	NA	1b	30	101	0	0	0	0	0	0	0.00023326	0	0	0	0.00579431	0	0	0	0.000521984	0	0.00517699	0.00386114	0	0	0	0	0	0.00385695	0	0	0	0	0.000900325	0	0	0	0	0
ASV1715	d__Bacteria; p__Pseudomonadota; c__Gammaproteobacteria; o__Burkholderiales; f__Burkholderiaceae; g__Pandoraea; s__	Bacteria	Proteobacteria	Gammaproteobacteria	Burkholderiales	Burkholderiaceae	Pandoraea	NA	NA	NA	NA	NA	1b	6	5	0	0	0	0	0.00037932	0	0	0	0	0	0	0	0.00129079	0	0.00103393	0	0.00944718	0	0	0	0	0.00177947	0	0	0	0	0	0.000803722	0.00084224	0	0	0	0	0
ASV2099	d__Bacteria; p__Pseudomonadota; c__Alphaproteobacteria; o__Rhizobiales; f__Beijerinckiaceae; g__Roseiarcus; s__	Bacteria	Proteobacteria	Alphaproteobacteria	Rhizobiales	Beijerinckiaceae	Roseiarcus	NA	NA	NA	NA	NA	1b	18	21	0	0	0	0	0	0	0	0	0	0	0	0	0	0	0.00109416	0	0.00463291	0.000382635	0.000289572	0	0	0	0	0	0	0.00545067	0	0	0.00117623	0	0	0	0	0.00341455
ASV2640	d__Bacteria; p__Pseudomonadota; c__Gammaproteobacteria; o__Steroidobacterales; f__Steroidobacteraceae; g__UBA964; s__	Bacteria	Proteobacteria	Gammaproteobacteria	Gammaproteobacteria Incertae Sedis	Unknown Family	Acidibacter	NA	NA	NA	NA	NA	1b	16	199	0	0	0	0	0	0.000254328	0	0	0	0	0	0	0	0	0.00188717	0	0	0	0	0	0	0	0	0	0	0.000569843	0	0	0.000348513	0	0	0	0	0.00743884
ASV3036	d__Bacteria; p__Acidobacteriota; c__Terriglobia; o__; f__; g__; s__	Bacteria	Acidobacteriota	Acidobacteriae	Subgroup 2	NA	NA	NA	NA	NA	NA	NA	1b	9	14	0	0	0	0	0	0.000270561	0	0	0	0	0.000221036	0	0	0	0.000913471	0	0	0.00215667	0	0	0	0	0	0	0	0	0	0	0	0	0	0	0	0.007073
ASV3230	d__Bacteria; p__Pseudomonadota; c__Gammaproteobacteria; o__Burkholderiales; f__; g__; s__	Bacteria	Proteobacteria	Gammaproteobacteria	Burkholderiales	NA	NA	NA	NA	NA	NA	NA	1b	32	81	0	0	0	0	0.000156191	0.000156926	8.23271e-05	0	0	0	0.000426284	0	0.00555339	0	0	0	0	0.00184361	0.000807754	0.00181662	0	0	0	0	0	0	0	0	0	0	0	0	0	0
ASV3389	d__Bacteria; p__Binatota	Bacteria	RCP2-54	NA	NA	NA	NA	NA	NA	NA	NA	NA	1b	24	16	0	0	0	0	0	0	0.00107025	0	0	0	0.000599956	0	0	0	0.000361373	0	0.00534186	0.000973981	0	0	0	0	0	0	0	0	0	0	0.00104554	0.000352457	0	0	0	0
ASV387	d__Bacteria; p__Chloroflexota; c__Ktedonobacteria; o__Ktedonobacterales; f__Ktedonobacteraceae; g__; s__	Bacteria	Chloroflexi	Ktedonobacteria	Ktedonobacterales	Ktedonobacteraceae	BacC-u-018	NA	NA	NA	NA	NA	1b	1	0	0	0	0	0	0.00844546	0	0	5.72994e-05	0	0	0.00164198	0	0.000795485	0	0	0.000301491	0	0.00330458	0	0	0	0	0	0.0628529	0	0	0	0	0	0	0	0	0	0
ASV1043	d__Bacteria; p__Pseudomonadota; c__Gammaproteobacteria; o__Steroidobacterales; f__Steroidobacteraceae; g__UBA964; s__	Bacteria	Proteobacteria	Gammaproteobacteria	Gammaproteobacteria Incertae Sedis	Unknown Family	Acidibacter	NA	NA	NA	NA	NA	1b	37	366	0	0	0	0	0	0	0.00407519	0	0	0	0.00173671	0	0	0	0.0050793	0	0.0137504	0.000313065	0.00173743	0	0	0	0	0	0	0.00369159	0	0	0.00347061	0	0	0	0	0
ASV1133	d__Bacteria; p__Planctomycetota; c__Planctomycetia; o__Pirellulales; f__Pirellulaceae; g__; s__	Bacteria	Planctomycetota	Planctomycetes	Pirellulales	Pirellulaceae	NA	NA	NA	NA	NA	NA	1b	39	129	0	0	0	0	0.00375973	0.00290583	0.00284029	0	0	0	0	0.00279415	0.00411251	0	0.000421602	0	0	0.000695701	0.00679733	0.000291345	0	0	0	0	0	0	0	0	0	0	0	0	0	0
ASV1281	d__Bacteria; p__Acidobacteriota; c__Terriglobia; o__Terriglobales; f__Korobacteraceae; g__Korobacter; s__	Bacteria	Acidobacteriota	Acidobacteriae	Acidobacteriales	Koribacteraceae	Candidatus Koribacter	NA	NA	NA	NA	NA	1b	13	44	0	0	0.00214443	0	0.0038713	0.00142856	0	0	0	0	0	0	0	0.00142878	0.000923509	0	0	0	0	0.00306769	0	0.00150613	0	0.00512203	0	0	0	0.000309691	0	0	0	0	0	0
ASV1350	d__Bacteria; p__Acidobacteriota; c__Terriglobia; o__; f__; g__; s__	Bacteria	Acidobacteriota	Acidobacteriae	Subgroup 2	NA	NA	NA	NA	NA	NA	NA	1b	20	10	0	0	0	0	0	0	0.00418496	0	0	0	0.00438915	0	0	0	0	0	0	0.00299151	0.011842	0.000188518	0	0	0	0.000709679	0	0	0	0	0.000972932	0.00129234	0	0	0	0
ASV1394	d__Bacteria; p__Myxococcota; c__Myxococcia; o__Myxococcales; f__Myxococcaceae; g__; s__	Bacteria	Myxococcota	Myxococcia	Myxococcales	Myxococcaceae	NA	NA	NA	NA	NA	NA	1b	14	28	0	0	0	0	0	0.00117424	0	0	0	0	0	0	0.00123075	0	0.00016061	0	0	0.00253931	0	0	0	0.00259947	0	0.000215989	0	0	0	0	0	0	0	0	0	0.00412185
ASV1447	d__Bacteria; p__Acidobacteriota; c__Terriglobia; o__; f__; g__; s__	Bacteria	Acidobacteriota	Acidobacteriae	Subgroup 2	NA	NA	NA	NA	NA	NA	NA	1b	22	524	0	0	0	0	0	0	0	0	0	0	0.00028419	0	0.000225137	0	0	0	0.00408883	0	0	0	0	0	0	0	0	0.00322085	0	0	0.00140857	0	0	0	0	0.00251213
ASV326	d__Bacteria; p__Acidobacteriota; c__Terriglobia; o__Terriglobales; f__; g__; s__	Bacteria	Acidobacteriota	Acidobacteriae	Acidobacteriales	NA	NA	NA	NA	NA	NA	NA	1b	31	594	0	0	0	0	0	9.74021e-05	0.0143249	0	0	0	0.0310714	0	0.00858524	0	0.00397511	0	0.00934826	0	0.00192032	0	0	0	0	0	0	0	0	0	0.0212157	0	0	0	0	4.87793e-05
ASV731	d__Bacteria; p__Pseudomonadota; c__Gammaproteobacteria; o__Burkholderiales; f__Gallionellaceae; g__Nitrotoga; s__	Bacteria	Proteobacteria	Gammaproteobacteria	Burkholderiales	Gallionellaceae	Candidatus Nitrotoga	NA	NA	NA	NA	NA	1b	8	201	0	0	0.0097348	0	0	0	0	0	0	0	0.00167356	0	0	0.00477465	0.00177675	0.00990398	0	0	0.0150882	0	0.00174336	0.000725175	0	0	0.000314066	0	0	0	0	0	0	0	0	0
ASV1244	d__Bacteria; p__Verrucomicrobiota; c__Verrucomicrobiia; o__Chthoniobacterales; f__Terrimicrobiaceae; g__; s__	Bacteria	Verrucomicrobiota	Verrucomicrobiae	Chthoniobacterales	Terrimicrobiaceae	FukuN18 freshwater group	NA	NA	NA	NA	NA	1b	5	1	0	0	0	0	0.00203048	0	0.000631175	0	0	0	0.000252613	0	0.000990604	0	0.000260992	0.000256267	0	0	0.000106685	0	0	0	0	0	0	0	0	0	0	0	0	0	0	0
ASV1423	d__Bacteria; p__Pseudomonadota; c__Gammaproteobacteria; o__Burkholderiales; f__; g__; s__	Bacteria	Proteobacteria	Gammaproteobacteria	Burkholderiales	A21b	NA	NA	NA	NA	NA	NA	1b	14	339	0	0	0.0118638	0	0	0	0	0	0	0	0	0	0	0.00600449	0	0.00126626	0	0	0	0	0	0.000674971	0.000668338	0.000555401	0	0.000693722	0	0.000855337	0	0	0.00234971	0	0	0
ASV1538	d__Bacteria; p__Acidobacteriota; c__Terriglobia; o__; f__; g__; s__	Bacteria	Acidobacteriota	Acidobacteriae	Subgroup 2	NA	NA	NA	NA	NA	NA	NA	1b	10	321	0	0	0	0	0	0	0	0	0	0	0	0	0	0	0	0	0.000692464	0	0	0	0	7.80958e-05	0	0	0	0.000520291	0	0.00065625	0.0010165	0	0	0.000790165	0	0.0023658
ASV1689	d__Bacteria; p__Chloroflexota; c__Ktedonobacteria; o__Ktedonobacterales; f__Ktedonobacteraceae; g__; s__	Bacteria	Chloroflexi	Ktedonobacteria	Ktedonobacterales	Ktedonobacteraceae	HSB OF53-F07	NA	NA	NA	NA	NA	1b	3	11	0	0	0.0020673	0	0	0.00132575	0	0	0	0.000461848	0	0	0	0	0.000331259	0.00868294	0	0	0.00100588	0.000634105	0.002003	0	0	0.000894813	0.000269199	0	0	0	0	0	0	0	0	0
ASV1725	d__Bacteria; p__Acidobacteriota; c__Terriglobia; o__; f__; g__; s__	Bacteria	Acidobacteriota	Acidobacteriae	Subgroup 2	NA	NA	NA	NA	NA	NA	NA	1b	50	509	0	0	0	0	0.00116027	0.00181817	0.00509056	0	0	0	0.00170514	0	0.0027917	0	0.00043164	0.000587907	0.000346232	0.00104355	0	0	0	0	0	0	0	0	0	0	0.000943889	0	0	0	0	0
ASV2177	d__Bacteria; p__Acidobacteriota; c__Terriglobia; o__; f__; g__; s__	Bacteria	Acidobacteriota	Acidobacteriae	Subgroup 2	NA	NA	NA	NA	NA	NA	NA	1b	9	28	0	0	0	0	0	0.000211038	0	0	0	0	0.000963087	0	0	0	0.000943586	0.00186924	0.000840849	0	0	0.00178235	0	0.000189661	0	0.00595514	0	0	0	0.000722613	0	0.000979048	0	0	0	0
ASV2636	d__Bacteria; p__Pseudomonadota; c__Gammaproteobacteria; o__Burkholderiales; f__; g__; s__	Bacteria	Proteobacteria	Gammaproteobacteria	Burkholderiales	A21b	NA	NA	NA	NA	NA	NA	1b	13	0	0	0	0	0	0	0	0	0	0	0	0.000236825	0	0	0	0.000230877	0.00189939	0	0.000521775	0.000594385	0.00142245	0	0	0	0.00695794	0	0	0	0	0	0.000548267	0	0	0	0
ASV419	d__Bacteria; p__Pseudomonadota; c__Alphaproteobacteria; o__Rhizobiales; f__Beijerinckiaceae; g__Roseiarcus; s__	Bacteria	Proteobacteria	Alphaproteobacteria	Rhizobiales	Beijerinckiaceae	Roseiarcus	NA	NA	NA	NA	NA	1b	48	1172	0	0	0	0	0.00226477	0.00946423	0.00406147	0	0	0	0.00165777	0	0.00328701	0	0	0.00251745	0	0.0095311	0.0116439	0.0102656	0	0	0	0.00884014	0	0	0	0	0	0	0	0	0	0
ASV711	d__Bacteria; p__Acidobacteriota; c__Terriglobia; o__Terriglobales; f__; g__; s__	Bacteria	Acidobacteriota	Acidobacteriae	Acidobacteriales	NA	NA	NA	NA	NA	NA	NA	1b	24	948	0	0	0	0	0.000568981	0.00945341	0	0	0	0	0	0.000217162	0	0.00564277	0.00172656	0.000723578	0	0.00400028	0.00466364	0.00546701	0	0.000435105	0	0	0	0	0	0	0	0	0	0	0	0
ASV1086	d__Bacteria; p__Acidobacteriota; c__Terriglobia; o__Terriglobales; f__; g__; s__	Bacteria	Acidobacteriota	Acidobacteriae	Acidobacteriales	NA	NA	NA	NA	NA	NA	NA	1b	67	2577	0	0	0	0	0.00235402	0.00258115	0.00334797	0	0	0	0.00524172	0	0.00445772	0	0.00151576	0.000512534	0	0.00382635	0.00204225	0.00193659	0	0	0	0	0	0	0	0	0.0012198	0	0	0	0	0
ASV1160	d__Bacteria; p__Acidobacteriota; c__Terriglobia; o__Terriglobales; f__; g__; s__	Bacteria	Acidobacteriota	Acidobacteriae	Acidobacteriales	NA	NA	NA	NA	NA	NA	NA	1b	14	76	0	0	0	0	0	0	0	0	0	0	0.00249455	0	0	0.00195327	0	0.00201999	0	0.00257409	0	0	0	0.000312383	0	0.00766762	0.00116653	0	0	0.00338448	0	0.011357	0.00124135	0	0	0
ASV1190	d__Bacteria; p__Pseudomonadota; c__Gammaproteobacteria; o__Burkholderiales; f__Gallionellaceae; g__Nitrotoga; s__	Bacteria	Proteobacteria	Gammaproteobacteria	Burkholderiales	Gallionellaceae	Candidatus Nitrotoga	NA	NA	NA	NA	NA	1b	22	479	0	0	0	0	0.000256599	0.000849563	0.000672338	0	0	0	0.00498911	0	0	0.00211604	0.00671552	0.0042058	0	0	0.000868717	0	0.000816039	0	0	0	0.00173484	0	0	0	0	0	0	0	0	0
ASV2501	d__Bacteria; p__Planctomycetota; c__Planctomycetia; o__Isosphaerales; f__Isosphaeraceae; g__Aquisphaera; s__	Bacteria	Planctomycetota	Planctomycetes	Isosphaerales	Isosphaeraceae	Aquisphaera	NA	NA	NA	NA	NA	1b	27	67	0	0	0	0	0	0.000129869	0.000260703	0	0	0	0	0	0.000600366	0	0.00170648	0	0.00105518	0.00584388	0	0	0	0.00032354	0	0	0	0	0	0	0.000493727	0	0	0	0	0.000463403
ASV357	d__Bacteria; p__Pseudomonadota; c__Gammaproteobacteria; o__Burkholderiales; f__Burkholderiaceae; g__Parabulkholderia; s__	Bacteria	Proteobacteria	Gammaproteobacteria	Burkholderiales	Burkholderiaceae	Burkholderia-Caballeronia-Paraburkholderia	NA	NA	NA	NA	NA	1b	34	551	0	0	0	0	0.00364817	0	0.000974204	0.00217738	0	0	0	0	0.00142587	0	0.00492873	0	0.00506158	0.00118269	0	0.000788346	0	0	0	0	0	0	0	0	0.000450163	0	0	0	0	0
ASV495	d__Bacteria; p__Acidobacteriota; c__Terriglobia; o__; f__; g__; s__	Bacteria	Acidobacteriota	Acidobacteriae	Subgroup 2	NA	NA	NA	NA	NA	NA	NA	1b	17	475	0	0	0.0305929	0	0	0	0	0	0	0	0	0	0	0.0175251	0	0.0100547	0.000428668	0	0	0	0	0.000524358	0.00133668	0	0.00242279	0.00371637	0	0	0	0.00180145	0	0	0	0
ASV846	d__Bacteria; p__Acidobacteriota; c__Terriglobia; o__; f__; g__; s__	Bacteria	Acidobacteriota	Acidobacteriae	Subgroup 2	NA	NA	NA	NA	NA	NA	NA	1b	20	113	0	0	0	0	0	0	0.00279912	0	0	0	0.0031103	0	0	0.000289373	0.00299137	0	0.00804577	0	0	0	0	0	0	0	0	0.00198206	0	0.000206461	0.0057069	0	0	0	0	0.0117314
ASV1170	d__Bacteria; p__Acidobacteriota; c__Terriglobia; o__Terriglobales; f__; g__; s__	Bacteria	Acidobacteriota	Acidobacteriae	Acidobacteriales	NA	NA	NA	NA	NA	NA	NA	1b	54	229	0	0	0	0	0.000903675	0.00287877	0.000823271	0	0	0	0.00156304	0	0.000120073	0	0.00102389	0.000572833	0	0.00146097	0.0108056	0.00210797	0	0	0	0	0	0	0	0	0.00188778	0	0	0	0	0
ASV2062	d__Bacteria; p__Acidobacteriota; c__Thermoanaerobaculia; o__Thermoanaerobaculales; f__Thermoanaerobaculaceae; g__; s__	Bacteria	Acidobacteriota	Thermoanaerobaculia	Thermoanaerobaculales	Thermoanaerobaculaceae	Subgroup 10	NA	NA	NA	NA	NA	1b	47	759	0	0	0	0	5.57824e-05	0	0	0	0	0	0.000615744	0	0	0.00130218	0.000793013	0.0067534	0	0	9.14439e-05	0.00017138	0	0.00074191	0	0.00104909	0.00140582	0	0	0.00028757	0	0	0	0	0	0
ASV1433	d__Bacteria; p__Acidobacteriota; c__Terriglobia; o__Bryobacterales; f__Bryobacteraceae; g__Paludibaculum; s__	Bacteria	Acidobacteriota	Acidobacteriae	Bryobacterales	Bryobacteraceae	Bryobacter	NA	NA	NA	NA	NA	1b	41	537	0	0	0	0	0	0.000389608	0.000521405	0	0	0	0	0	0.00172605	0	0.00183698	0	0.00262147	0.00678308	0.000411498	0	0	0.000312383	0	0	0	0.00294832	0	0	0.00297688	0	0.00119702	0	0	0
ASV1107	d__Bacteria; p__Pseudomonadota; c__Gammaproteobacteria; o__Burkholderiales; f__; g__; s__	Bacteria	Proteobacteria	Gammaproteobacteria	Burkholderiales	A21b	NA	NA	NA	NA	NA	NA	1b	4	3	0	0	0.00165075	0.000239784	0	0.00203462	0	0	0	0	0	0	0	0.00625769	0.0030516	0.00164313	0	0	0	0.001491	0	0.00214206	0	0	0.000942197	0	0	0.00161482	0	0	0	0	0.000870306	0.000536572
ASV1471	d__Bacteria; p__Acidobacteriota; c__Terriglobia; o__; f__; g__; s__	Bacteria	Acidobacteriota	Acidobacteriae	Subgroup 2	NA	NA	NA	NA	NA	NA	NA	1b	22	694	0	0	0.00100279	0.000277645	0	0	0	0	0	0	0.000552591	0	0.00244649	0.000361716	0.000441678	0	0.000445155	0.00716572	0	0	0.00311578	0.00199702	0	0	0	0.00257668	0	0	0.00348513	0	0	0	0	0.000317065
ASV1270	d__Bacteria; p__Planctomycetota; c__Planctomycetia; o__Isosphaerales; f__Isosphaeraceae; g__Aquisphaera; s__	Bacteria	Planctomycetota	Planctomycetes	Isosphaerales	Isosphaeraceae	Aquisphaera	NA	NA	NA	NA	NA	1b	43	50	0	0	0	0	0.00165116	0.00158008	0.00201701	0.000550074	0	0	0.00161041	0.000984466	0	0.00209795	0.000552098	0	0	0	0.00643155	0.00157669	0	0	0	0.00195933	0.000448665	0	0	0.000435042	0.00110362	0	0	0	0	4.87793e-05
ASV1881	d__Bacteria; p__Acidobacteriota; c__Terriglobia; o__Terriglobales; f__; g__; s__	Bacteria	Acidobacteriota	Acidobacteriae	Acidobacteriales	NA	NA	NA	NA	NA	NA	NA	1b	75	557	0	0	0	0	0	0.000584412	0.00109769	0	0	0	0.000252613	0	0.000420256	0	0.000100381	0.00120596	0.000906798	0.00326979	0	0.000137104	0	0.000401636	0	0.00743621	0	9.91031e-05	0	0	0.000464684	0	0	0	0	0.000804858
ASV2107	d__Bacteria; p__Acidobacteriota; c__Terriglobia; o__Terriglobales; f__; g__; s__	Bacteria	Acidobacteriota	Acidobacteriae	Acidobacteriales	NA	NA	NA	NA	NA	NA	NA	1b	36	703	0	0	0.00109536	0	0	0	1.37212e-05	0	0	0	1.57883e-05	0	0	0.00654706	0.000411564	0.00318073	3.29745e-05	0	0	0	0	0.00061361	0.00116959	0.000107995	0.000493532	0	0	0.000597261	0.000130692	0.000469943	0	0.000441022	0	0
ASV489	d__Bacteria; p__Pseudomonadota; c__Alphaproteobacteria; o__Rhizobiales; f__Xanthobacteraceae; g__; s__	Bacteria	Proteobacteria	Alphaproteobacteria	Rhizobiales	Xanthobacteraceae	NA	NA	NA	NA	NA	NA	1b	42	392	0	0	0	0	0	0.00123376	0.000782108	0	0	0	0	0	0	0.000434059	0.0043164	0.0042661	0.00328096	0	0	0	0	0.00262737	0	0	0.00735811	0.00837421	0	0	0.0057069	0.000861563	0.00270438	0	0	0.0021219
ASV1348	d__Bacteria; p__Acidobacteriota; c__Terriglobia; o__; f__; g__; s__	Bacteria	Acidobacteriota	Acidobacteriae	Subgroup 2	NA	NA	NA	NA	NA	NA	NA	1b	59	1404	0	0	0.00320894	0	0	0.00169371	0	0	0	0	0	0	0	0.0058598	0.00129492	0.00102507	0	0.000104355	0.00115829	0.000102828	0	0.00133321	0.000271512	0.000107995	0	0.000247758	0	0.00112079	0.00031947	0.000469943	0	0	0	0
ASV919	d__Bacteria; p__Pseudomonadota; c__Gammaproteobacteria; o__Burkholderiales; f__Aquaspirillaceae; g__; s__	Bacteria	Proteobacteria	Gammaproteobacteria	Burkholderiales	Oxalobacteraceae	[Aquaspirillum] arcticum group	NA	NA	NA	NA	NA	1b	12	1	0	0	0	0.000378606	0.00462994	0	0.000329308	0	0	0	0.000426284	0	0.00460781	0	0.000793013	0.000241193	0	0	0	0.00486718	0	0.000981776	0	0.00135765	0	0	0	0.000457163	0	0	0	0	0	0.00158533
ASV957	d__Bacteria; p__Pseudomondota; c__Gammaproteobacteria; o__; f__; g__; s__	Bacteria	Proteobacteria	Gammaproteobacteria	WD260	NA	NA	NA	NA	NA	NA	NA	1b	46	39	0	0	0	0	0.000591293	0.000519478	0	0	0	0	0.00176829	0	0.00537328	0	0.00155591	0.000482385	0.00267093	0.00629609	0	0	0	0.00189661	0	0	0	0.000594619	0	0	0.00290428	0	0.00270438	0	0	0.00278042
ASV1327	d__Bacteria; p__Planctomycetota; c__Planctomycetia; o__Gemmatales; f__Gemmataceae; g__; s__	Bacteria	Planctomycetota	Planctomycetes	Gemmatales	Gemmataceae	NA	NA	NA	NA	NA	NA	1b	77	611	0	0	0	0	0.00079211	0.000638525	0.000603732	0	0	0	0.000631532	0	0.00208627	0	0.00335274	0.000241193	0.00135195	0.00521775	0	0.000497001	0	0.000814428	0	0.000462834	0	0.00156087	0	0	0.00137953	0	0	0	0	0.000414624
ASV2289	d__Bacteria; p__Planctomycetota; c__Planctomycetia; o__Isosphaerales; f__Isosphaeraceae; g__Aquisphaera; s__	Bacteria	Planctomycetota	Planctomycetes	Isosphaerales	Isosphaeraceae	Aquisphaera	NA	NA	NA	NA	NA	1b	28	2685	0	0.00550452	0.000200558	0.00100962	0	0	0	0.000607373	0.000294015	0.00143503	0	0.000347458	0	0.000831947	0	0.000437162	0	0	0	0.000719794	0	0.000172926	0.00181704	0.00180505	0	0.000867152	0	5.89888e-05	0.000217821	0	0	0	0	0
ASV856	d__Bacteria; p__Acidobacteriota; c__Terriglobia; o__Bryobacterales; f__Bryobacteraceae; g__Paludibaculum; s__	Bacteria	Acidobacteriota	Acidobacteriae	Bryobacterales	Bryobacteraceae	Bryobacter	NA	NA	NA	NA	NA	1b	57	514	0	0	0	0.000315505	0.000267756	0.00104978	0.00290889	0	0	0	0.00206827	0.00146222	0.00204125	0	0.00250954	0	0.00156629	0.00566996	0	0	0	0.00164559	0	0	0.000463621	0.00267578	0	0	0.00222177	0	0	0	0	0.00414624
ASV418	d__Bacteria; p__Pseudomonadota; c__Gammaproteobacteria; o__Burkholderiales; f__Burkholderiaceae; g__Parabulkholderia; s__	Bacteria	Proteobacteria	Gammaproteobacteria	Burkholderiales	Burkholderiaceae	Burkholderia-Caballeronia-Paraburkholderia	NA	NA	NA	NA	NA	1b	7	2	0	0	0	0	0.0052547	0	0.000864435	0.00183358	0	0.000676278	0	0	0.00460781	0	0.00027103	0	0.00987585	0	0	6.85518e-05	0	0.000792115	0	0	0	0	0	0.000191714	0.000667983	0	0	0	0	0
ASV769	d__Bacteria; p__Pseudomonadota; c__Gammaproteobacteria; o__Burkholderiales; f__; g__; s__	Bacteria	Proteobacteria	Gammaproteobacteria	Burkholderiales	A21b	NA	NA	NA	NA	NA	NA	1b	5	24	0	0.000876516	0.00141934	0	0	0.000330085	0	0	0	0	0	0	0.00102062	0.00584171	0.0020779	0.00143208	0	0.00121748	0	0	0	0.00334138	0	0	0.00128617	0	0	0.00026545	0	0	0	0	0.0014073	0.00241458
ASV1023	d__Bacteria; p__Pseudomonadota; c__Alphaproteobacteria; o__Rhizobiales; f__Xanthobacteraceae; g__; s__	Bacteria	Proteobacteria	Alphaproteobacteria	Rhizobiales	Xanthobacteraceae	NA	NA	NA	NA	NA	NA	1b	83	430	0	0.00210364	0	0	0.000758641	0.000357141	0.00308727	0.000297957	0	9.89674e-05	0.000378919	0	0.000795485	0.000542574	0.00106404	0.00033164	0.000758413	0.000730486	0.000487701	0.000445587	0	0.00140015	0	0.00161992	0.00207882	0.000421188	0	6.63624e-05	0.00187326	0	0.00128569	0	0	0.000512183
ASV1080	d__Bacteria; p__Pseudomonadota; c__Alphaproteobacteria; o__Rhizobiales; f__Beijerinckiaceae; g__Roseiarcus; s__	Bacteria	Proteobacteria	Alphaproteobacteria	Rhizobiales	Beijerinckiaceae	Roseiarcus	NA	1	43	13	1.06364e-16	1b	57	153	0	0	0	0	0.002923	0.00279219	0	0	0	0	0	0	0.00462282	0.000325544	0.000772937	0.00230641	0	0.00779185	0.00266711	0.00137104	0	0.000758645	0	0.00320899	0	0	0	0	0.000595376	0	0	0	0	0
ASV724	d__Bacteria; p__Chloroflexota; c__Ktedonobacteria; o__Ktedonobacterales; f__Ktedonobacteraceae; g__; s__	Bacteria	Chloroflexi	Ktedonobacteria	Ktedonobacterales	Ktedonobacteraceae	HSB OF53-F07	NA	1	11	4	2.65911e-17	1b	25	1522	0	0	0.00630988	0	0	0	0	0	0	0	0	0	0	0	0	0.00114567	0	0	0	0	0	0.000541092	0.00258981	0.000462834	0.00212368	0.00138744	0	0.00817732	0.00352869	0	0.00146303	0	0	0
ASV217	d__Bacteria; p__Pseudomondota; c__Gammaproteobacteria; o__; f__; g__; s__	Bacteria	Proteobacteria	Gammaproteobacteria	WD260	NA	NA	NA	1	51	7	1.06364e-16	1b	81	494	0	0	0	0	0.0134212	0.00504326	0.00716246	0	0	0	0.00982033	0	0.00487798	0	0.0147862	0.00878846	0.001286	0.00873104	0.00824519	0.00449015	0	0	0	0.0113703	0	0	0	0	0.0140857	0	0	0	0	0
ASV483	d__Bacteria; p__Pseudomonadota; c__Alphaproteobacteria; o__Rhizobiales; f__Xanthobacteraceae; g__; s__	Bacteria	Proteobacteria	Alphaproteobacteria	Rhizobiales	Xanthobacteraceae	NA	NA	1	51	4	5.31822e-17	1b	70	36	0	0	0	0	0.00164	0.00646642	0.00354007	0	0	0	0.00198933	0	0.00117071	0	0.00440675	0.00452236	0	0.0148184	0.00158503	0.00467866	0	0	0	0.0103829	0.0001346	0	0	0	0.00209108	0	0	0	0	0
ASV902	d__Bacteria; p__Pseudomondota; c__Gammaproteobacteria; o__; f__; g__; s__	Bacteria	Proteobacteria	Gammaproteobacteria	JG36-TzT-191	NA	NA	NA	1	51	11	1.06364e-16	1b	71	88	0	0	0	0	0.00287837	0.00288959	0.00102909	0	0	0	0.00157883	0	0.00378231	0	0.0019474	0.00643683	0	0.00553082	0.00202701	0.000805484	0	0	0	0.00322441	0.00109175	0	0	0	0.00104554	0	0	0	0	0
ASV272	d__Bacteria; p__Acidobacteriota; c__Terriglobia; o__Terriglobales; f__; g__; s__	Bacteria	Acidobacteriota	Acidobacteriae	Acidobacteriales	NA	NA	NA	1	41	2	1.06364e-16	1b	71	776	0	0	0	0	0	0.00111471	0.0151619	0	0	0	0.0215668	0	0.00126077	0.000162772	0.0081309	0.00138686	0.0274512	0.0104007	0.00153931	0	0	0	0	0	0	0.00609484	0	0	0.0109201	0	0	0	0	0.00182922
ASV883	d__Bacteria; p__Acidobacteriota; c__Holophagae; o__; f__; g__; s__	Bacteria	Acidobacteriota	Holophagae	Subgroup 7	NA	NA	NA	1	3	0	2.65911e-17	1b	4	0	0	0.00911577	0.00782178	0.00171635	0	0	0	0	0	0	0	0	0	0.00231498	0	0	0.00257201	0.00166968	0	0	0.00189173	0	0.00154553	0	0.0020489	0.012264	0	0	0.00106006	0	0	0	0	0
ASV1056	d__Bacteria; p__Acidobacteriota; c__Terriglobia; o__Bryobacterales; f__Bryobacteraceae; g__Solibacter; s__	Bacteria	Acidobacteriota	Acidobacteriae	Solibacterales	Solibacteraceae	Candidatus Solibacter	NA	1	50	13	5.31822e-17	1b	61	64	0	0	0.000771379	0	0.00185198	0.00152597	0.000507684	0	0	0	0.00494174	0	0.00354216	0.000886204	0	0.00185417	0	0.00765271	0.00260615	0.00431877	0	0	0	0.00365639	0	0.000693722	0	0	0.00074059	0	0	0	0	0.000658521
ASV311	d__Bacteria; p__Pseudomonadota; c__Gammaproteobacteria; o__Burkholderiales; f__Burkholderiaceae; g__Parabulkholderia; s__	Bacteria	Proteobacteria	Gammaproteobacteria	Burkholderiales	Burkholderiaceae	Burkholderia-Caballeronia-Paraburkholderia	NA	1	11	2	3.98866e-17	1b	18	29	0	0	0	0	0.0103197	0	0.00190724	0.00328898	0	0.00396694	0	0.000477755	0.00186114	0	0.000803052	0	0.00156629	0	0	5.14139e-05	0	0.00151729	0	0	0	0	0	0.000125351	0.00010165	0	0	0	0	0
ASV334	d__Bacteria; p__Acidobacteriota; c__Terriglobia; o__; f__; g__; s__	Bacteria	Acidobacteriota	Acidobacteriae	Subgroup 2	NA	NA	NA	1	41	3	1.59547e-16	1b	60	879	0	0	0	0	0.000925988	0	0.00541987	0	0	0	0.00917301	0	0	0.00184475	0.00175668	0	0.00933177	0.00351329	0.00370348	0.0122708	0	0	0	0.0255176	0	0.00854764	0	0.000494031	0.006796	0.00630507	0	0	0	0.00487793
ASV464	d__Bacteria; p__Pseudomonadota; c__Gammaproteobacteria; o__Burkholderiales; f__Burkholderiaceae; g__; s__	Bacteria	Proteobacteria	Gammaproteobacteria	Burkholderiales	Sutterellaceae	NA	NA	1	48	59	5.31822e-17	1b	74	1315	0	0	0.000231414	0	0.00498695	0.00201839	0.014174	0.000160438	0	0	0.00408917	0	0.0119923	0	0.00296125	0.00138686	0.000329745	0.000626131	0.0061115	0.00344473	0.000241102	0	0	0	0	0	0	0	0.00704287	0	0	0	0	0
ASV842	d__Bacteria; p__Planctomycetota; c__Planctomycetia; o__Isosphaerales; f__Isosphaeraceae; g__Aquisphaera; s__	Bacteria	Planctomycetota	Planctomycetes	Isosphaerales	Isosphaeraceae	Aquisphaera	NA	1	39	55	5.31822e-17	1b	60	468	0	0	0	0	0.00358123	0.00610386	0.00130351	0	0	0	0	0.00108581	0.00294179	0.000452145	0.00158603	0	0.000412181	0.00253931	0.00208797	0.00341045	0	0.000223131	0	0	0	0	0	0	0.000943889	0	0	0	0	0.00180483
ASV1194	d__Bacteria; p__Verrucomicrobiota; c__Verrucomicrobiia; o__Chthoniobacterales; f__UBA10450; g__Udaeobacter; s__	Bacteria	Verrucomicrobiota	Verrucomicrobiae	Chthoniobacterales	Chthoniobacteraceae	Candidatus Udaeobacter	NA	1	30	46	1.86138e-16	1b	36	252	0	0	0.00249927	0	0	0	0	0	0	0	0.000599956	0	0	0.00168198	0.000351335	0.00156775	0	0	0.000579145	0.00137104	0	0.000931571	0.007665	0.00171249	0.000658042	0	0	0.00283884	0	0.00321128	0.000665012	0	0	0.000317065
ASV210	d__Bacteria; p__Pseudomondota; c__Gammaproteobacteria; o__; f__; g__; s__	Bacteria	Proteobacteria	Gammaproteobacteria	JG36-TzT-191	NA	NA	NA	1	56	62	2.65911e-16	1b	72	241	0	0	0.00103365	0	0.0079992	0.00290042	0.00625686	0.00085949	0	0	0.0111308	0	0.0160298	0.0040693	0.00828147	0.00872816	0.000923285	0.0110964	0.0136404	0.00692374	0	0	0.000605681	0.0257182	0	0	0	0	0.00235246	0	0	0	0	0
ASV213	d__Bacteria; p__Pseudomondota; c__Gammaproteobacteria; o__; f__; g__; s__	Bacteria	Proteobacteria	Gammaproteobacteria	WD260	NA	NA	NA	1	61	53	0	1b	88	759	0	0	0.000663386	0	0.00352545	0.00629326	0.0245746	0	0	0	0.00522593	0	0.0144538	0.00575128	0.0132805	0.00431132	0.0021928	0.0175664	0.00449599	0.0035647	0	0.00156749	0	0.00408837	0	0	0	0	0.00728973	0	0	0	0	0
ASV235	d__Bacteria; p__Acidobacteriota; c__Terriglobia; o__; f__; g__; s__	Bacteria	Acidobacteriota	Acidobacteriae	Subgroup 2	NA	NA	NA	1	44	2725	2.12729e-16	1b	57	9082	0	0	0.00484426	0	0	0	0	0	0	0	0	0	0	0.0215402	0.00209797	0.0181045	0	0	0	0.00750643	0.00346817	0.00357009	0.00256892	0.00803789	0.0132805	0.00745751	0	0.00561868	0.00172804	0.004112	0.0124579	0	0	0
ASV442	d__Bacteria; p__Pseudomonadota; c__Alphaproteobacteria; o__Rhodospirillales; f__UXAT02; g__; s__	Bacteria	Proteobacteria	Alphaproteobacteria	Defluviicoccales	NA	NA	NA	1	50	13	2.12729e-16	1b	72	562	0	0	0	0	0.000334694	7.57572e-05	0.00340285	0	0	0	0.0130569	0	0	0.0026767	0.00495884	0	0.0161905	0.00320022	0.00102112	0.000822622	0	5.57827e-05	0	0.00967324	0	0.000272534	0	3.6868e-05	0.00730425	0	0	0	0	0.00785347
ASV563	d__Bacteria; p__Acidobacteriota; c__Terriglobia; o__Terriglobales; f__; g__; s__	Bacteria	Acidobacteriota	Acidobacteriae	Acidobacteriales	NA	NA	NA	1	24	124	2.65911e-17	1b	33	796	0	0	0.0076675	0	0	0.000535711	0	0	0	0	0	0	0	0.00725241	0.00137523	0.00838145	0	0	0	0.00347901	0	0.00144477	0.00779031	0.00405751	0.00164511	0.00227937	0	0.00337711	0	0	0	0	0.000166654	0.00499988
ASV98	d__Bacteria; p__Acidobacteriota; c__Terriglobia; o__Terriglobales; f__; g__; s__	Bacteria	Acidobacteriota	Acidobacteriae	Acidobacteriales	NA	NA	NA	1	53	1	1.59547e-16	1b	83	691	0	0	0	0	0.0055113	0.00524889	0.0365258	0	0	0	0.0419022	0	0.0223036	0.00419591	0.0245332	0.00214059	0.0358432	0.00393071	0.0119182	0.00402742	0	0	0	0.00328612	0	0	0	0	0.0152765	0	0	0	0	0.000829248
ASV1218	d__Bacteria; p__Pseudomondota; c__Gammaproteobacteria; o__; f__; g__; s__	Bacteria	Proteobacteria	Gammaproteobacteria	JG36-TzT-191	NA	NA	NA	1	40	30	1.59547e-16	1b	43	109	0	0.000736274	0.0017896	0.00113582	0.0071513	0.00188852	0.000960483	0	0	0	0	0	0.000240146	0.00126601	0.000220839	0.00197477	0	0	0.00294145	0	0	2.23131e-05	0.000417711	0.000339412	0	0	0	0.000331812	0.00100197	0	0	7.35037e-05	0	0
ASV594	d__Bacteria; p__Pseudomonadota; c__Gammaproteobacteria; o__Burkholderiales; f__; g__; s__	Bacteria	Proteobacteria	Gammaproteobacteria	Burkholderiales	A21b	NA	NA	1	37	308	1.06364e-16	1b	50	473	0	0	0	0	0.00188545	0	0.000713502	0.000137518	0	0	0	0	0.00633386	0	0.00220839	0.000648205	0.00415478	0.0115834	0	0	0	0.00389363	0	0.00436607	0.000867419	0.001437	0	0	0.00379008	0.0027805	0	0	0	0.00395112
ASV668	d__Bacteria; p__Pseudomonadota; c__Gammaproteobacteria; o__Burkholderiales; f__; g__; s__	Bacteria	Proteobacteria	Gammaproteobacteria	Burkholderiales	SC-I-84	NA	NA	1	9	512	3.98866e-17	1b	13	765	0	0.00210364	0.00095651	0.00494712	0	0	0	0	0.000361864	0	0	0	0	0.00359907	0	0.00345207	0	0	0	0	0	0.00710672	0.00219298	0.000231417	0.00029911	0.00711065	0	0.000494031	0.00136501	0	0	0	0	0
ASV718	d__Bacteria; p__Acidobacteriota; c__Terriglobia; o__Terriglobales; f__; g__; s__	Bacteria	Acidobacteriota	Acidobacteriae	Acidobacteriales	NA	NA	NA	1	46	13	1.06364e-16	1b	53	156	0	0.000631092	0.00373347	0	0.00314613	0	0.000768386	0	0	0	0.0018946	0.000159252	0.00777474	0.000397888	0.00281068	0.00590922	0	0.010679	0.00345963	0.00461011	0	0.000524358	0	0.0026073	0.000837508	0.000445964	0	0	0	0	0	0.00104743	0	0
ASV815	d__Bacteria; p__Acidobacteriota; c__Terriglobia; o__; f__; g__; s__	Bacteria	Acidobacteriota	Acidobacteriae	Subgroup 2	NA	NA	NA	1	57	178	2.12729e-16	1b	75	974	0	0	0.000678813	0	0.00550015	0.00230518	0.000507684	0	0	0	0.00315766	0	0.000270165	0.00316501	0.00363381	0.00340685	0	0.00215667	0.00294145	0.00125107	0	0.000251022	0	0.00362554	0.00151051	0	0	0.000169593	0	0	0.000620677	0	0	0
ASV228	d__Bacteria; p__Binatota	Bacteria	RCP2-54	NA	NA	NA	NA	NA	1	44	207	5.31822e-17	1b	51	350	0	0	0.00686527	0	0.00415021	0	0.013831	0	0	0	0.017304	0	0	0.00126601	0.00565148	0.00684384	0.0213015	0.00535689	0.00473984	0.00548415	0.00255939	0.000875789	0	0.013669	0	0	0	0.00153371	0.00344157	0.000744077	0	0	0	0
ASV317	d__Bacteria; p__Chloroflexota; c__Ktedonobacteria; o__Ktedonobacterales; f__Ktedonobacteraceae; g__; s__	Bacteria	Chloroflexi	Ktedonobacteria	Ktedonobacterales	Ktedonobacteraceae	HSB OF53-F07	NA	1	61	178	5.31822e-17	1b	73	1150	0	0.000701213	0.00180503	0.000479568	0.000457416	0.00305734	0.00211306	0	0.000169624	0.000131957	0.0337396	0	0.00018011	0.00725241	0.00247942	0.00405505	0	0.00156533	0.0301612	0.00157669	0	0	0	0.000401123	0.00130113	0	0	0	0	0	0	0	0	0
ASV758	d__Bacteria; p__Planctomycetota; c__Planctomycetia; o__Gemmatales; f__Gemmataceae; g__; s__	Bacteria	Planctomycetota	Planctomycetes	Gemmatales	Gemmataceae	NA	NA	1	47	237	2.12729e-16	1b	62	1151	0	0	0	0	0	0.00133657	0.00046652	0	0	0	0.00187881	0	0	0.00142878	0.000622365	0.000708504	0	0	0	0.000514139	0	0.00352547	0.00524227	0.00550773	0.0020489	0	0	0.00229319	0.000537291	0.00352457	0.0059851	0	0	0.000902417
ASV1273	d__Bacteria; p__Acidobacteriota; c__Terriglobia; o__Terriglobales; f__; g__; s__	Bacteria	Acidobacteriota	Acidobacteriae	Acidobacteriales	NA	NA	NA	1	57	28	1.59547e-16	1b	64	91	0	0.000210364	0	0	0.0010264	0	0.00131723	0	0	5.7731e-05	0.000710474	0	0.00367724	0	0.00104397	0.000859249	0.00237416	0.00640045	0.000213369	0.00181662	0	0.00141688	0.00114871	0.00231417	0.000478576	0.001437	0	0.000383427	0.00146666	0	0	0	0	0
ASV177	d__Bacteria; p__Pseudomonadota; c__Gammaproteobacteria; o__Burkholderiales; f__Burkholderiaceae; g__Parabulkholderia; s__	Bacteria	Proteobacteria	Gammaproteobacteria	Burkholderiales	Burkholderiaceae	Burkholderia-Caballeronia-Paraburkholderia	NA	1	20	10	1.06364e-16	1b	21	23	0	0	0	0.00229688	0.0250575	0	0.00290889	0.0105316	0.000757653	0.000453601	0	0.00910631	0.0158647	0	0.00166633	0	0	0	0.000381016	0.000702656	0.000519297	0.00285608	0	0	7.47775e-05	0	0	0	0.000479205	0	0	0	0.000925857	0
ASV355	d__Bacteria; p__Pseudomonadota; c__Gammaproteobacteria; o__Burkholderiales; f__; g__; s__	Bacteria	Proteobacteria	Gammaproteobacteria	Burkholderiales	A21b	NA	NA	1	52	984	0	1b	63	5136	0	0	0.00964223	0	0	0.00118506	0	0	0	0	0	0	0	0.0197135	0.00416583	0.00203506	0.00105518	0	0.0010516	0.00217652	0.000519297	0.00570099	0.00601504	0	0.00139086	0.0023537	0	0.00416608	0.0048211	0	0.0036354	0	0	0.00651204
ASV415	d__Bacteria; p__Pseudomonadota; c__Gammaproteobacteria; o__Burkholderiales; f__Burkholderiaceae; g__Parabulkholderia; s__	Bacteria	Proteobacteria	Gammaproteobacteria	Burkholderiales	Burkholderiaceae	Burkholderia-Caballeronia-Paraburkholderia	NA	1	18	20	7.97733e-17	1b	24	334	0	0	0	0.00140084	0.00392708	0	0.000658617	0.00575286	0.000655879	0.000412364	0	0.00140431	0.00441269	0	0.000220839	0	0.000412181	0	0	0.000959726	0	0.002209	0	0	0.000164511	0	0	0.00255864	0.000406599	0	0.0040344	0	0	0
ASV452	d__Bacteria; p__Pseudomonadota; c__Gammaproteobacteria; o__Burkholderiales; f__Burkholderiaceae; g__Parabulkholderia; s__	Bacteria	Proteobacteria	Gammaproteobacteria	Burkholderiales	Burkholderiaceae	Burkholderia-Caballeronia-Paraburkholderia	NA	1	33	10	1.06364e-16	1b	43	463	0	0	0	0	0.0013834	0	0.000192097	0.0019138	0.000124391	0.000263913	0	0	0.00544832	0	0.000632403	0.000391938	0.00951313	0	0	8.56898e-05	0	0.00461323	0	0	0.00186944	0	0	0.00699754	0.00331087	0.00211474	0.00527576	0	0	0.000463403
ASV761	d__Bacteria; p__Acidobacteriota; c__Holophagae; o__; f__; g__; s__	Bacteria	Acidobacteriota	Holophagae	Subgroup 7	NA	NA	NA	1	60	217	3.19093e-16	1b	75	718	0	0	0.000941082	0	0.00124953	0.00590906	0.00069978	0	0	0	0.00183144	0.000434323	0.000255156	0.00233307	0.0025798	0.00275864	0	0.00236538	0.00434359	0.000274207	0	0.00045184	0	0.00140393	0.00230315	0.00334473	0	0.000169593	0	0	0	0	0	0.000585352
ASV829	d__Bacteria; p__Acidobacteriota; c__Terriglobia; o__Terriglobales; f__; g__; s__	Bacteria	Acidobacteriota	Acidobacteriae	Acidobacteriales	NA	NA	NA	1	57	268	2.65911e-16	1b	68	839	0	0	4.62827e-05	0.000731972	0.000580137	0.0022186	0.00203074	0.00475585	0	0.000503084	0.00115255	0.00254803	0.000825504	0	0.00735796	1.50745e-05	0.00413829	0	0.000502941	0.000736932	0	5.57827e-06	0	0	0	0.00111491	0	0	0.00171352	0	0	0	0	0
ASV841	d__Bacteria; p__Bacteroidota; c__Bacteroidia; o__Chitinophagales; f__Chitinophagaceae; g__Puia; s__	Bacteria	Bacteroidota	Bacteroidia	Chitinophagales	Chitinophagaceae	Puia	NA	1	25	124	5.31822e-17	1b	27	392	0	0	0	0	0	0	0	0	0	0	0.000126306	0	0.000165101	0.00670983	0.00213812	0.00049746	0.00497914	0	0	0.000531277	0.000574936	0.00287839	0	0.000833102	0.000373888	0	0	0	0	0	0.00266005	0.000349143	0	0.00763396
ASV191	d__Bacteria; p__Acidobacteriota; c__Terriglobia; o__Terriglobales; f__; g__; s__	Bacteria	Acidobacteriota	Acidobacteriae	Acidobacteriales	NA	NA	NA	1	65	355	3.19093e-16	1b	80	2259	0	0.00283991	0.00333236	0.000896035	0.00952763	0.00228895	0.0435785	0.00436621	0	0.00101442	0.0167198	0.00471964	0.00531324	0	0.0022887	0.00955726	0.000197847	0.00118269	0.0116439	0.00951157	0	0	0	0	0	0.000396412	0	0	0.00184421	0	0	0	0	0
ASV245	d__Bacteria; p__Acidobacteriota; c__Terriglobia; o__; f__; g__; s__	Bacteria	Acidobacteriota	Acidobacteriae	Subgroup 2	NA	NA	NA	1	46	22	2.65911e-16	1b	59	353	0	0	0	0	0	0	0.000329308	0	0	0	0.0028419	0	0.000675412	0	0.0301546	0.00033164	0.000791387	0.00320022	0.000990642	0.000736932	0	0.00562848	0	0.00311642	0.00167502	0.00517814	0	0	0.00525674	0.00540435	0.00372406	0	0	0.00209751
ASV266	d__Bacteria; p__Chloroflexota; c__Ktedonobacteria; o__Ktedonobacterales; f__Ktedonobacteraceae; g__; s__	Bacteria	Chloroflexi	Ktedonobacteria	Ktedonobacterales	Ktedonobacteraceae	JG30a-KF-32	NA	1	17	70	0	1b	25	540	0	0.000876516	0.0397723	0.000769833	0	0	0	0	0	0	0	0	0	0.0220285	0.000180687	0.02932	0.00018136	0	0	0.00193659	0.000945863	0.000412792	0.000480368	0.000617113	0.00166006	0.00602051	0	0.00235955	0.00194586	0	0	0	0	0
ASV364	d__Bacteria; p__Acidobacteriota; c__Terriglobia; o__; f__; g__; s__	Bacteria	Acidobacteriota	Acidobacteriae	Subgroup 2	NA	NA	NA	1	62	46	3.19093e-16	1b	74	91	0	0	0.000833089	0	0.00160653	0.000936142	0.00341658	0	0	0	0.0424074	0	0	0.00282138	0.00143545	0.00156775	0	0.00354807	0.0017984	0.000479863	0	0.00158423	0.000438596	0.00251473	0	0.000222982	0	0.00333287	0.00219273	0.00207558	0	0	0	0
ASV436	d__Bacteria; p__Pseudomondota; c__Gammaproteobacteria; o__; f__; g__; s__	Bacteria	Proteobacteria	Gammaproteobacteria	WD260	NA	NA	NA	1	28	7	5.31822e-17	1b	32	328	0	0	0	0	0.00316844	0.000698048	0.0103732	0.00140956	0.00100643	0	0	0.00238878	0.00151592	0	0.00155591	0.00119089	0.00370963	0	0.00350535	0	0	0.00287281	0.00281955	0.000617113	0.0021835	0	0	0.00807409	0	0.00281966	0.00469941	0.00365681	0	0
ASV696	d__Bacteria; p__Acidobacteriota; c__Terriglobia; o__Terriglobales; f__Korobacteraceae; g__Korobacter; s__	Bacteria	Acidobacteriota	Acidobacteriae	Acidobacteriales	Koribacteraceae	Candidatus Koribacter	NA	1	62	12	2.65911e-16	1b	73	361	0	0	0.000863944	0	0	0.0010606	0.00640779	0	0	0	0.00145252	0.000709394	0.0027917	0.00307459	0.0035535	0.00438669	0.00161575	0.00271323	0.00219465	0.000582691	0	0.00120491	0.000334169	0.00209818	0.00149555	0.000445964	0	0	0.00650558	0.00105737	0	0	0	0
ASV171	d__Bacteria; p__Acidobacteriota; c__Terriglobia; o__Terriglobales; f__; g__; s__	Bacteria	Acidobacteriota	Acidobacteriae	Acidobacteriales	NA	NA	NA	1	77	886	2.12729e-16	1b	89	2974	0	0.00557464	0.0107993	0.00734496	0.00721824	0.0129274	0.00592755	0.00134081	0.00290622	0.00239171	0.00652057	0.000969988	0.00972593	0.00542574	0.0107408	0.0151801	0.00122006	0.00226103	0.0103027	0.00522708	0	0	0	0.00351754	0	0.000594619	0	0	0.00155379	0	0	0	0	0
ASV425	d__Bacteria; p__Acidobacteriota; c__Terriglobia; o__Terriglobales; f__; g__; s__	Bacteria	Acidobacteriota	Acidobacteriae	Acidobacteriales	NA	NA	NA	1	61	8	0	1b	86	774	0	0	0	0	0.00079211	0.00158008	0.0156422	0	0	0	0.00314187	0	0.00270165	0.000886204	0.0048685	0.00413042	0.00191252	0.00852233	0.00188984	0.000582691	0	0.000658236	0	0.00405751	0.00755253	0.000322085	0	0	0.00198943	0.000430781	0	0	0	0.00148777
ASV901	d__Bacteria; p__Acidobacteriota; c__Terriglobia; o__Bryobacterales; f__Bryobacteraceae; g__Solibacter; s__	Bacteria	Acidobacteriota	Acidobacteriae	Solibacterales	Solibacteraceae	Candidatus Solibacter	NA	1	65	15	2.12729e-16	1b	79	116	0	0.000280485	0.00177417	0	0.000736328	0.0021699	0	0	0	0	0.00164198	0	0.000165101	0.00725241	0.00140534	0.00110044	0.000989234	0.0055656	0.000304813	0.00209083	0	0.00228709	0	0.000863958	0.000418754	0.000297309	0	0	0.0010165	0	0	0	0	0.00192678
ASV1219	d__Bacteria; p__Acidobacteriota; c__Terriglobia; o__Terriglobales; f__; g__; s__	Bacteria	Acidobacteriota	Acidobacteriae	Acidobacteriales	NA	NA	NA	1	62	145	5.31822e-17	1b	70	346	0	0	0.000231414	0.000176683	0.00110449	0.00163419	0.00155049	0.000848031	0	0.000519579	0.000726262	0.00618187	0.00171104	0	0.0016061	0.0008291	0.00164872	0	0.000320054	0.00119966	0.000222556	6.69393e-05	0.000104428	0	2.9911e-05	0.0015361	0	0	0.00103102	0	0	0	0	0
ASV349	d__Bacteria; p__Pseudomonadota; c__Alphaproteobacteria; o__Rhizobiales; f__Beijerinckiaceae; g__Roseiarcus; s__	Bacteria	Proteobacteria	Alphaproteobacteria	Rhizobiales	Beijerinckiaceae	Roseiarcus	NA	1	61	279	2.65911e-16	1b	77	923	0	0	0	0	0.000580137	0.00266232	0.000535126	0	0	0	0.000315766	0	0.00124576	0	0.004738	0.00206521	0.00819415	0.0116878	0	0.00195373	0	0.00653773	0.00167084	0.00115709	0.00275181	0.00275011	0	0.000457163	0.00483562	0.0019581	0.00115269	0	0	0.00882905
ASV402	d__Bacteria; p__Binatota	Bacteria	RCP2-54	NA	NA	NA	NA	NA	1	57	150	2.65911e-16	1b	71	428	0	0	0	0	0	9.74021e-05	0.00107025	0	0	0	0.00407338	0	0	0.0010128	0.00331259	0	0.00692464	0.000834841	0.00155455	0.000205656	0	0.00394942	0.00240184	0.0138542	0.00133104	0.000817601	0	0.00121664	0.00371747	0.00963384	0.0055861	0	0	0.0037804
ASV506	d__Bacteria; p__Acidobacteriota; c__Terriglobia; o__Terriglobales; f__; g__; s__	Bacteria	Acidobacteriota	Acidobacteriae	Acidobacteriales	NA	NA	NA	1	62	452	3.19093e-16	1b	75	1040	0	0	0	0	0.000200817	0	0.000219539	0	0	0	0.00028419	0	0.000150092	0	0.000361373	0.00189939	0.000511104	0.00396549	0	0.00282776	0	0.00208627	0.00918964	0.0200562	0.00614671	0.000371637	0	0.00197612	0.000609898	0.00144899	0.00257138	0	0	0.00648765
ASV679	d__Bacteria; p__Acidobacteriota; c__Terriglobia; o__; f__; g__; s__	Bacteria	Acidobacteriota	Acidobacteriae	Subgroup 2	NA	NA	NA	1	41	169	1.59547e-16	1b	45	341	0	0	0	0	0.000290069	8.65796e-05	0	0	0.000158316	0	0	0	0.0013058	0	0.00183698	0.00296969	0	0.00166968	0.000274332	0.000222793	0	0.00768128	0.0033208	0.000755963	0.000867419	0	0	0.00168118	0	0.00199726	0.0104185	0.000532902	0	0.0016585
ASV702	d__Bacteria; p__Acidobacteriota; c__Terriglobia; o__Bryobacterales; f__Bryobacteraceae; g__Solibacter; s__	Bacteria	Acidobacteriota	Acidobacteriae	Solibacterales	Solibacteraceae	Candidatus Solibacter	NA	1	64	85	0	1b	76	315	0	0.000455789	0.0046437	0	0.00107102	0.00200756	0.00267563	0	0	0	0.00642584	0	0.000765467	0.00658323	0.00161614	0.0023667	0	0.00500904	0.00265187	0.00272494	0	0.000563405	0	0.00313185	0.000194422	0	0	0.000575141	0.00103102	0	0.000399007	0	0	0.00192678
ASV365	d__Bacteria; p__Acidobacteriota; c__Terriglobia; o__; f__; g__; s__	Bacteria	Acidobacteriota	Acidobacteriae	Subgroup 2	NA	NA	NA	1	60	562	2.65911e-16	1b	73	1647	0	0	0	0	0	0.00119047	0	0	0	0	0.00601535	0	0.0031219	0.00139261	0.00739811	0.00170342	0.00194549	0.00761792	0.000548663	0.00155955	0	0.00474153	0	0.00323984	0.00154042	0.00359249	0	0	0.00747851	0.00223223	0.00164036	0.000826917	0	0.00534133
ASV443	d__Bacteria; p__Acidobacteriota; c__Terriglobia; o__Terriglobales; f__; g__; s__	Bacteria	Acidobacteriota	Acidobacteriae	Acidobacteriales	NA	NA	NA	1	65	22	1.06364e-16	1b	80	84	0	0	0.000539965	0	0.000546668	0.000335496	0.00120746	0	0	0	0.00596798	0	0.000630385	0.00705346	0.00303152	0.0031958	0.00705653	0.0103312	0.000670589	0.00214225	0	0.00318519	0.000835422	0.00640254	0.0081358	0	0	0.00149684	0.00259933	0.00301547	0.00230537	0.000183759	0	0.00139021
ASV774	d__Bacteria; p__Acidobacteriota; c__Terriglobia; o__Terriglobales; f__; g__; s__	Bacteria	Acidobacteriota	Acidobacteriae	Acidobacteriales	NA	NA	NA	1	55	98	5.31822e-17	1b	61	213	0	0.000210364	0.000293124	0	0.000747484	0	0.00865807	0	0	0	0.00219458	0	0	0.00341822	0.00187713	0.00417565	0.001286	0.000452205	0.000563904	0	0.00254085	0.00090368	0.00194236	0.00212904	0.000418754	0.0016352	0	0.00168118	0.000813197	0.00140983	0	0.0009923	0	0
ASV823	d__Bacteria; p__Planctomycetota; c__Planctomycetia; o__Isosphaerales; f__Isosphaeraceae; g__; s__	Bacteria	Planctomycetota	Planctomycetes	Isosphaerales	Isosphaeraceae	NA	NA	1	31	142	0	1b	34	986	0	0	0	0	0.00133878	0.000811684	0.00101537	0	0	0	0	0	0.000585357	0.00142878	0.00147561	0	0	0.00354807	0.00225562	0	0.000296741	0.000864632	0.00104428	0	0	0.000594619	0	0.00107655	0.00328183	0.00579597	0.00687179	0.00257263	0.00298126	0.0037804
ASV87	d__Bacteria; p__Pseudomonadota; c__Gammaproteobacteria; o__Burkholderiales; f__Burkholderiaceae; g__Parabulkholderia; s__	Bacteria	Proteobacteria	Gammaproteobacteria	Burkholderiales	Burkholderiaceae	Burkholderia-Caballeronia-Paraburkholderia	NA	1	14	13	5.31822e-17	1b	16	230	0	0	0	0.00273859	0.0011268	0	0.000274424	0.00997009	0.00176409	0.00377726	0	0.0013464	0.00154594	0	8.03052e-05	0.000180895	8.24362e-05	0	0	0.000119966	0	0.00114912	0	0	0	0	0	0.000132725	0.000130692	0	0.000842348	0	0	0.000365845
ASV546	d__Bacteria; p__Acidobacteriota; c__Terriglobia; o__Terriglobales; f__; g__; s__	Bacteria	Acidobacteriota	Acidobacteriae	Acidobacteriales	NA	NA	NA	1	67	48	0	1b	84	236	0	0	0.000262269	0	0.000490885	0.00204003	0.00683315	0	0	0	0.00293663	0	0.00318194	0.00151921	0.00280064	0.00342192	0.0016817	0.00166968	0.00149358	0.00111397	0	0.00191893	0	0.00231417	0.00127122	0.00178386	0	0.00118715	0.00185874	0	0.000576343	0	0	0
ASV95	d__Bacteria; p__Pseudomonadota; c__Gammaproteobacteria; o__Burkholderiales; f__; g__; s__	Bacteria	Proteobacteria	Gammaproteobacteria	Burkholderiales	A21b	NA	NA	1	67	105	1.06364e-16	1b	86	696	0	0	0	0	0.011335	0.0196319	0.00393798	0	0	9.07202e-05	0.00407338	0.000897601	0.0116921	0.00157346	0.0185103	0.0111401	0.0033634	0.0500557	0.0270826	0.0163153	0	0.00542766	0	0.0311333	0	0.00309697	0	0.00028757	0.00270098	0.00422949	0.00305905	0	0	0.00124387
ASV161	d__Bacteria; p__Acidobacteriota; c__Terriglobia; o__Terriglobales; f__; g__; s__	Bacteria	Acidobacteriota	Acidobacteriae	Acidobacteriales	NA	NA	NA	1	70	278	2.12729e-16	1b	91	2272	0	0	0	0	0.00234286	0.00190475	0.018208	0	0	0	0.017825	0	0.0052382	0.000379802	0.00891387	0.00471833	0.0184657	0.0196883	0.00347487	0.00190231	0	0.00197471	0.00185881	0.0139467	0.00346968	0.00921659	0	0.000995436	0.00895969	0.0049344	0.00266005	0	0	0.00843882
ASV422	d__Bacteria; p__Pseudomondota; c__Gammaproteobacteria; o__; f__; g__; s__	Bacteria	Proteobacteria	Gammaproteobacteria	WD260	NA	NA	NA	1	69	1392	2.12729e-16	1b	79	5758	0	0.00308534	0	0.00142608	0.00253252	0.00480517	0.00123491	0.000355256	0	0.000956685	0	0	0.00526821	0.00164581	0.00316202	0.00167327	0	0.00504383	0.00182888	0.00161097	0	0.00599106	0	0.00573915	0	0.00111491	0	0.000331812	0.000624419	0.0011357	0.00301472	0	0	0.00368284
ASV531	d__Bacteria; p__Binatota	Bacteria	RCP2-54	NA	NA	NA	NA	NA	1	74	192	2.12729e-16	1b	95	2468	0	0	0.00100279	0	0.00109334	0.000281384	0.00240121	0	0	0	0.00342606	0	0.00193618	0.00171815	0.00253965	0.00220088	0.00732033	0.00260888	0.00353583	0.00250214	0.002003	0.00112681	0.000480368	0.00475177	0.0023181	0.000594619	0	0.00169593	0.0046904	0.00203642	0.00106402	0	0	0.0016585
ASV813	d__Bacteria; p__Acidobacteriota; c__Terriglobia; o__Terriglobales; f__; g__; s__	Bacteria	Acidobacteriota	Acidobacteriae	Acidobacteriales	NA	NA	NA	1	66	749	3.19093e-16	1b	68	2132	0	0	0.00103365	0.000555289	0.000457416	0.000286795	0.00212678	0.000240657	0.000327939	0.000189688	0.00157883	0.0020558	0.000840513	0	0.00728769	0.0017185	0.000148385	0	0.000624867	0.00107969	0.00242957	0.00189661	0.00307018	0	0.000493532	0.000421188	0	0.000294944	0.000595376	0	0.000487675	0	0	0
ASV410	d__Bacteria; p__Pseudomondota; c__Gammaproteobacteria; o__; f__; g__; s__	Bacteria	Proteobacteria	Gammaproteobacteria	WD260	NA	NA	NA	1	63	400	3.19093e-16	1b	67	841	0	0.003471	0.00131134	0.000239784	0.0024879	0.000330085	0.000987925	0	0.000497563	0	0	0	0.00760964	0.00119366	0.0024995	0.00313551	0	0.00476555	0.00230134	0.0045587	0.0007604	0.00267757	0.00829156	0.00265358	0.00115157	0	0	0.00680583	0.00409503	0.00340709	0.00234971	0.00130469	0	0
ASV102	d__Bacteria; p__Binatota	Bacteria	RCP2-54	NA	NA	NA	NA	NA	1	74	147	2.12729e-16	1b	89	297	0	0	0	0.00289003	0.0154517	0.00632572	0.0509056	0.0141759	0.000746345	0.00296078	0.00952035	0.0035904	0.00887041	0	0.00900422	0.00227626	0.00446804	0.00598302	0.0121468	0.0037018	0	0.00316288	0	0.00331698	0.00112166	0.00344383	0	0.000243329	0.0029188	0.00383787	0.00350239	0	0	0.000585352
ASV395	d__Bacteria; p__Planctomycetota; c__Planctomycetia; o__Gemmatales; f__Gemmataceae; g__; s__	Bacteria	Planctomycetota	Planctomycetes	Gemmatales	Gemmataceae	NA	NA	1	78	445	2.12729e-16	1b	90	1556	0	0	0.00399574	0	0.000278912	0.00258115	0.000823271	0	0	0	0.00786258	0	0.000315192	0.0039427	0.00169645	0.000693429	0.000329745	0.00222624	0.00838236	0.0023479	0	0.00401636	0.00522139	0.00405751	0.00103193	0.00151132	0	0.00361306	0.00171352	0.00172313	0.0018177	0.000551278	0.000148137	0.00175605
ASV736	d__Bacteria; p__Spirochaetota; c__Spirochaetia; o__Sphaerochaetales; f__Sphaerochaetaceae; g__Sphaerochaeta; s__	Bacteria	Spirochaetota	Spirochaetia	Spirochaetales	Spirochaetaceae	Spirochaeta	NA	1	65	835	2.65911e-16	1b	69	2574	0	0.00185821	0.00274611	0.00160277	0.000870206	0.00174783	0.000535126	0.000836571	0.000554104	0.000750503	0.00290505	0.00351802	0.00162099	0.000958547	0.000782975	0.00188432	6.59489e-05	0	0.00112781	8.56898e-05	0.000593483	0.0001283	0	0	0.00163015	0.0031713	0	0.00010323	0.000130692	0	0	0	0	0
ASV249	d__Bacteria; p__Acidobacteriota; c__Terriglobia; o__; f__; g__; s__	Bacteria	Acidobacteriota	Acidobacteriae	Subgroup 2	NA	NA	NA	1	75	1114	3.19093e-16	1b	84	4707	0	0	0.00169703	0.000416467	0.00362586	0.00506491	0.00204446	0	0	0	0.000820992	0	0.00687419	0.00725241	0.00386469	0.00417565	0	0.0185404	0.00859573	0.0082605	0.00103859	0.00503718	0.00804094	0.00269987	0.000912286	0.00151132	0	0.00294207	0.00113267	0.00419033	0.00656145	0.00161708	0	0.000512183
ASV309	d__Bacteria; p__Acidobacteriota; c__Terriglobia; o__Terriglobales; f__Korobacteraceae; g__Korobacter; s__	Bacteria	Acidobacteriota	Acidobacteriae	Acidobacteriales	Koribacteraceae	Candidatus Koribacter	NA	1	79	710	0	1b	88	3082	0	0.00448776	0.00209815	0.00422777	0.00647076	0.00465907	0	0.00304833	0.00169624	0.00245769	0.00375762	0.00241773	0.00142587	0.00464805	0.00245935	0.00375356	0	0.00386114	0.00321578	0.018132	0.000982956	0.00182967	0.000501253	0.00296214	0.000388843	0.000916704	0	0	0.000246863	0	0.00075368	0	0	0.00131704
ASV368	d__Bacteria; p__Binatota	Bacteria	RCP2-54	NA	NA	NA	NA	NA	1	66	5	3.19093e-16	1b	79	57	0	0	0.00197473	0	0.00460763	0.00390149	0.00352634	0.000240657	0	0	0.00533645	0.000709394	0.00481794	0.00296607	0.0032624	0.00315058	0.00276985	0.0081397	0.0121468	0.00473008	0	0.000920415	0.000898079	0.00368725	0.000687953	0.00170953	0	0.000943821	0.00268645	0	0.00115269	0	0	0.00148777
ASV85	d__Bacteria; p__Acidobacteriota; c__Terriglobia; o__Terriglobales; f__; g__; s__	Bacteria	Acidobacteriota	Acidobacteriae	Acidobacteriales	NA	NA	NA	1	84	941	2.12729e-16	1b	97	3676	0	0.00368137	0.00422716	0.00808955	0.0205837	0.00981596	0.0191136	0.00546636	0.000836811	0.00112163	0.0121254	0.00547247	0.0380932	0.00426825	0.0219936	0.00719056	0.000758413	0.0153054	0.021535	0.018509	0.000370927	0.00124953	0.000981621	0.00941097	0.00492036	0.000916704	0	0.000176966	0.012256	0	0	0	0	0
ASV142	d__Bacteria; p__Pseudomonadota; c__Alphaproteobacteria; o__Rhizobiales; f__Xanthobacteraceae; g__; s__	Bacteria	Proteobacteria	Alphaproteobacteria	Rhizobiales	Xanthobacteraceae	NA	NA	1	84	181	1.06364e-16	1b	102	1343	0	0.000946638	0.000431972	0.000870794	0.0157083	0.00529218	0.0181531	0.00189088	0.000339248	0.00282057	0.00359973	0.00325742	0.0167952	0.000831947	0.00773941	0.00521579	0.00519348	0.010192	0.00932728	0.00747215	0	0.00122164	0	0.00325527	0.000987063	0.00247758	0	0.0015632	0.00968576	0	0	0	0	0.00380479
ASV162	d__Bacteria; p__Acidobacteriota; c__Terriglobia; o__Terriglobales; f__; g__; s__	Bacteria	Acidobacteriota	Acidobacteriae	Acidobacteriales	NA	NA	NA	1	76	61	0	1b	88	105	0	0	0.0019593	0	0.00950532	0.00241341	0.00482986	0	0	0.00100617	0.0236035	0.00056462	0.00532825	0.00321927	0.00169645	0.00814025	0.00230821	0.0100529	0.009373	0.00401028	0.0015208	0.00238192	0.000647452	0.0266593	0.00249757	0.00227937	0	0.00389326	0.00168448	0.00422949	0.00288172	0.00128632	0	0.0037804
ASV246	d__Bacteria; p__Verrucomicrobiota; c__Verrucomicrobiia; o__Chthoniobacterales; f__Xiphinematobacteraceae; g__Xiphinematobacter; s__	Bacteria	Verrucomicrobiota	Verrucomicrobiae	Chthoniobacterales	Xiphinematobacteraceae	Candidatus Xiphinematobacter	NA	1	75	272	0	1b	86	581	0	0.00164785	0.00256098	0	0.00269987	0.00396643	0.00344402	0.000183358	0	0.000131957	0.00576273	0.00231639	0.00144088	0.0150112	0.00239912	0.00215566	0.000906798	0.0159663	0.00632487	0.0108483	0	0.0021309	0.00307018	0.0162609	0.00143573	0.00128834	0	0.00129038	0.00466136	0.00473859	0.00496542	0	0.00051848	0.00475598
ASV56	d__Bacteria; p__Acidobacteriota; c__Terriglobia; o__Terriglobales; f__; g__; s__	Bacteria	Acidobacteriota	Acidobacteriae	Acidobacteriales	NA	NA	NA	1	85	531	5.31822e-16	1b	96	1346	0	0.0455087	0.0425955	0.0201545	0.0182408	0.00792204	0.037843	0.0016273	0.00400312	0.00105565	0.0331239	0.00457487	0.0300183	0.0112313	0.0133407	0.0117431	0.00136844	0.0171142	0.033438	0.013419	0.0012797	0.000150613	0.00735171	0.00722022	0.00287146	0.00376592	0	0.00073736	0.0123286	0	0.00199503	0	0	0
ASV287	d__Bacteria; p__Acidobacteriota; c__Terriglobia; o__Terriglobales; f__; g__; s__	Bacteria	Acidobacteriota	Acidobacteriae	Acidobacteriales	NA	NA	NA	1	73	1530	3.19093e-16	1b	84	3474	0	0.000771334	0.00177417	0.00153967	0	0.00353894	0.00260703	0	0	0	0.00247876	0	0.00456278	0.00499168	0.00513953	0.00535146	0.00217631	0.0144706	0.00047246	0.000891174	0	0.00382669	0.00434419	0.00359468	0.00200404	0.00463307	0	0.00146735	0.00464684	0.00250636	0.00319206	0.000698286	0.00235168	0.00431697
ASV40	d__Bacteria; p__Planctomycetota; c__Planctomycetia; o__Isosphaerales; f__Isosphaeraceae; g__Aquisphaera; s__	Bacteria	Planctomycetota	Planctomycetes	Isosphaerales	Isosphaeraceae	Aquisphaera	NA	1	83	212	1.06364e-16	1b	92	592	0	0.0222285	0.00163532	0.00369772	0.0827811	0.0376134	0.0171515	0.00450373	0.00168493	0.0112823	0.00407338	0.028564	0.0221085	0.00944079	0.00837181	0.00859249	0	0.0360025	0.0706861	0.0269409	0	0.00134994	0	0.0218612	0.00104689	0.00304742	0	0.000243329	0.00785606	0.000979048	0	0	0	0.00151216
ASV238	d__Bacteria; p__Pseudomonadota; c__Alphaproteobacteria; o__Rhizobiales; f__Beijerinckiaceae; g__Roseiarcus; s__Roseiarcus fermentans	Bacteria	Proteobacteria	Alphaproteobacteria	Rhizobiales	Beijerinckiaceae	Roseiarcus	fermentans	1	50	268	2.65911e-16	1b	52	740	0	0.00830938	0.000323979	0.00261238	0.00761988	0.00456166	0.00311471	0.00114599	0.001651	0.00143503	0.000505226	0.00376413	0.00750458	0.00461188	0.00250954	0.0031958	0	0.0110616	0.00533423	0.0048329	0	0.00579025	0.000730994	0.00212904	0	0.00341906	0	0.000545646	0.0019023	0	0	0	0	0
ASV304	d__Bacteria; p__Pseudomonadota; c__Alphaproteobacteria; o__Rhizobiales; f__Xanthobacteraceae; g__; s__	Bacteria	Proteobacteria	Alphaproteobacteria	Rhizobiales	Xanthobacteraceae	NA	NA	1	52	12	5.31822e-17	1b	60	152	0	0	0.000601675	0	0.00311266	0.00329003	0.00830132	0.000183358	0	0.000230924	0.0040576	0	0.0100411	0	0.00761895	0.0023667	0.00384152	0.00733964	0.00557808	0.00159383	0.000741854	0.000429527	0	0.00141936	0.000867419	0.00240325	0	0.000125351	0.00773989	0	0	0	0	0.00197556
ASV572	d__Bacteria; p__Pseudomonadota; c__Alphaproteobacteria; o__Rhizobiales; f__Rhodomicrobiaceae; g__Rhodomicrobium; s__	Bacteria	Proteobacteria	Alphaproteobacteria	Rhizobiales	Rhodomicrobiaceae	Rhodomicrobium	NA	1	17	69	0	1b	18	142	0	0.0044527	0.0107993	0.00203185	0.0010264	0.00114718	0	0	0.000271398	0.000799987	1.57883e-05	0.000159252	0	0.0106525	4.01526e-05	0.00211044	0	0.000452205	0.000579145	0.00176521	0	5.02044e-05	0.00403091	0.000663396	0.00302101	0.00693722	0	0	0.000987454	0	0.000266005	0	0	0
ASV655	d__Bacteria; p__Pseudomonadota; c__Alphaproteobacteria; o__Rhizobiales; f__Rhodomicrobiaceae; g__Rhodomicrobium; s__	Bacteria	Proteobacteria	Alphaproteobacteria	Rhizobiales	Rhodomicrobiaceae	Rhodomicrobium	NA	1	7	13	1.99433e-17	1b	8	14	0	0.00301522	0.000678813	0	0.000245443	0.000784628	0	0	0	0	0.000426284	0	0	0.00546191	0.000291106	0.00170342	0	0.000869626	0	0.00111397	0.000296741	0.0038769	0.00413534	0.000709679	0.0010768	0.00165998	0	0.00147472	0.000537291	0.000900724	0.000310339	0	0	0
ASV207	d__Bacteria; p__Planctomycetota; c__Planctomycetia; o__Isosphaerales; f__Isosphaeraceae; g__Aquisphaera; s__	Bacteria	Planctomycetota	Planctomycetes	Isosphaerales	Isosphaeraceae	Aquisphaera	NA	1	32	2155	2.65911e-17	1b	33	6196	0	0	0	0	0.000568981	0.00494045	0.000356751	0	0	0	0	0	0.00318194	0.00291181	0.0103393	0.00108537	0.00263796	0.00584388	0.00164599	0.00188518	0.00216992	0.00571773	0.00298663	0.00225246	0.00273686	0.00277489	0.000604871	0.00277247	0.00604089	0.00505189	0.0106402	0.00249913	0.00209244	0.0108534
ASV19	d__Bacteria; p__Pseudomonadota; c__Alphaproteobacteria; o__Rhizobiales; f__Xanthobacteraceae; g__Bradyrhizobium; s__	Bacteria	Proteobacteria	Alphaproteobacteria	Rhizobiales	Xanthobacteraceae	Bradyrhizobium	NA	1	23	2336	5.31822e-17	1b	24	6780	0	0.0110792	0.00485969	0.0406875	0.015474	0.0119101	0.00458288	0.0278246	0.0257602	0.0170801	0.00205248	0.00264937	0.00726443	0.00797584	0.00808071	0.021225	0.00342934	0.00730486	0.00911391	0.0108312	0.00921753	0.0141911	0.0142231	0.0066031	0.0111269	0.00683812	0.00470101	0.0183971	0.0145214	0.0131192	0.0259798	0.0219041	0.0261277	0.00924368
ASV1552	d__Bacteria; p__Pseudomonadota; c__Gammaproteobacteria; o__Steroidobacterales; f__Steroidobacteraceae; g__UBA964; s__	Bacteria	Proteobacteria	Gammaproteobacteria	Gammaproteobacteria Incertae Sedis	Unknown Family	Acidibacter	NA	NA	NA	NA	NA	2	11	29	0	0	0	0	0	0	0	0	0	0	0	0	0	0	0	0	0	0	0	0	0	0.000178505	0.000417711	0	0.00154042	0	0	0.00786763	0	0	0	0	0	0
ASV2475	d__Bacteria; p__Planctomycetota; c__Planctomycetia; o__Gemmatales; f__Gemmataceae; g__; s__	Bacteria	Planctomycetota	Planctomycetes	Gemmatales	Gemmataceae	NA	NA	NA	NA	NA	NA	2	11	22	0	0	0	0	0	0	0	0	0	0	0	0	0	0	0	0	0	0	0	0	0	0.000535514	0.0030284	0	0	0	0	0.00122402	0.000304949	0	0.000798014	0	0	0
ASV1934	d__Bacteria; p__Pseudomonadota; c__Gammaproteobacteria; o__Steroidobacterales; f__Steroidobacteraceae; g__UBA964; s__	Bacteria	Proteobacteria	Gammaproteobacteria	Gammaproteobacteria Incertae Sedis	Unknown Family	Acidibacter	NA	NA	NA	NA	NA	2	11	80	0	0	0	0	0	0	0	0	0	0	0	0	0	0	0	0	0	0	0	0	0	0.000440683	0.00712197	0.000555401	0	0	0	0.00137886	0.0023089	0.00254553	0	0	0	0
ASV2014	d__Bacteria; p__Chloroflexota; c__Ktedonobacteria; o__Ktedonobacterales; f__Ktedonobacteraceae; g__; s__	Bacteria	Chloroflexi	Ktedonobacteria	Ktedonobacterales	Ktedonobacteraceae	HSB OF53-F07	NA	NA	NA	NA	NA	2	5	0	0	0	0	0	0	0	0	0	9.0466e-05	0	0	0	0	0	0	0	0	0	0	0	0	0.000524358	0.000417711	0.000755963	0	0	0	0.00154108	0	0	0	0	0	0
ASV3196	d__Bacteria; p__Acidobacteriota; c__Terriglobia; o__Terriglobales; f__; g__; s__	Bacteria	Acidobacteriota	Acidobacteriae	Acidobacteriales	NA	NA	NA	NA	NA	NA	NA	2	5	82	0	0	0	0	0	0	0.000329308	0	0	0	0.000899934	0	0	0	0	0	0	0	0	0	0	0.000825584	0.00584795	0	0	0	0	0.000803722	0	0	0.000709346	0	0	0
ASV3441	d__Bacteria; p__Pseudomonadota; c__Gammaproteobacteria; o__Burkholderiales; f__Nitrosomonadaceae; g__; s__	Bacteria	Proteobacteria	Gammaproteobacteria	Burkholderiales	Nitrosomonadaceae	Ellin6067	NA	NA	NA	NA	NA	2	8	483	0	0	0	0	0	0	0	0	0	0	0	0	0	0	0	0	0	0	0	0	0	0.00045184	0.00609858	0	0	0	0	0.000280197	0.00103102	0	0.00137436	0	0.00038886	0
ASV1323	d__Bacteria; p__Acidobacteriota; c__Terriglobia; o__; f__; g__; s__	Bacteria	Acidobacteriota	Acidobacteriae	Subgroup 2	NA	NA	NA	NA	NA	NA	NA	2	6	7	0	0	0	0	0.00136109	0	0	0	0	0	0	0	0.00319695	0	0	0	0	0	0	0	0	0.00312383	0	0	0.00237793	0	0	0.00176229	0	0.00242804	0.0109505	0	0	0
ASV2444	d__Bacteria; p__Acidobacteriota; c__Terriglobia; o__; f__; g__; s__	Bacteria	Acidobacteriota	Acidobacteriae	Subgroup 2	NA	NA	NA	NA	NA	NA	NA	2	15	183	0	0	0	0	0	0	0	0	0	0	0	0	0	0	0	0.000241193	0	0	0	0	0	0.000602453	0	0	0.00197413	0	0	0.000626756	0.000246863	0.000783239	0.000443341	0	0	0
ASV2493	d__Bacteria; p__Planctomycetota; c__Planctomycetia; o__; f__; g__; s__	Bacteria	Planctomycetota	Planctomycetes	Planctomycetales	NA	NA	NA	NA	NA	NA	NA	2	17	198	0	0	0	0	0	0	0	0	0	0	0	0	0	0	0	0	0	0	0	0	0	0.000184083	0.000480368	0	0.000538398	0	0	0.00110604	0.00114719	0	0.00523142	0	0	0
ASV3470	d__Bacteria; p__Planctomycetota; c__Planctomycetia; o__Isosphaerales; f__Isosphaeraceae; g__; s__	Bacteria	Planctomycetota	Planctomycetes	Isosphaerales	Isosphaeraceae	Tundrisphaera	NA	NA	NA	NA	NA	2	1	0	0	0	0	0	0	0	0	0	0	0	0	0	0	0	0	0	0	0	0	0	0	0.000792115	0	0	0	0	0	0.000405548	0	0	0.00589644	0	0.000481446	0
ASV927	d__Bacteria; p__Acidobacteriota; c__Terriglobia; o__; f__; g__; s__	Bacteria	Acidobacteriota	Acidobacteriae	Subgroup 2	NA	NA	NA	NA	NA	NA	NA	2	4	5	0	0	0.00140391	0	0	0	0	0	0	0	0	0	0	0	0	0	0	0	0	0	0.0030416	0	0.00682957	0	0.00343977	0	0	0.0108244	0	0	0	0	0	0
ASV1820	d__Bacteria; p__Planctomycetota; c__Planctomycetia; o__; f__; g__; s__	Bacteria	Planctomycetota	Planctomycetes	Planctomycetales	NA	NA	NA	NA	NA	NA	NA	2	1	0	0	0	0	0	0	0	0	0	0	0	0	0	0	0	0	0	0	0	0	0	0	0.00045184	0	0	0	0	0	0.000597261	0.0010165	0	0	0.00123119	0	0
ASV2259	d__Bacteria; p__Pseudomonadota; c__Alphaproteobacteria; o__Dongiales; f__Dongiaceae; g__Dongia; s__	Bacteria	Proteobacteria	Alphaproteobacteria	Dongiales	Dongiaceae	Dongia	NA	NA	NA	NA	NA	2	2	0	0	0	0	0	0	0	0	0	0	0	0	0	0	0	0	0	0	0	0	0	0	0	0	0	0	0	0	0	0	0	0	0	0.00077772	0
ASV2344	d__Bacteria; p__Acidobacteriota; c__Vicinamibacteria; o__Vicinamibacterales; f__; g__; s__	Bacteria	Acidobacteriota	Vicinamibacteria	Vicinamibacterales	NA	NA	NA	NA	NA	NA	NA	2	3	1	0	0	0	0	0	0	0	0	0	0	0	0	0	0.000415973	0	0	0	0	0	0	0.00146516	0	0.00371763	0	0	0	0	0.000943821	0	0.00650088	0.00106402	0.00253588	0.000833272	0
ASV1234	d__Bacteria; p__Acidobacteriota; c__Terriglobia; o__Terriglobales; f__; g__; s__	Bacteria	Acidobacteriota	Acidobacteriae	Acidobacteriales	NA	NA	NA	NA	NA	NA	NA	2	23	1855	0	0	0	0	0	0	0	0	0	0	0	0	0	0	0.0022887	0	0	0	0	0	0	0.00285608	0.000689223	0	0.0037987	0	0	0.00202774	0.00123432	0.00121402	0.00536443	0	0	0
ASV2710	d__Bacteria; p__Bacteroidota; c__Bacteroidia; o__Chitinophagales; f__Chitinophagaceae; g__Ferruginibacter; s__	Bacteria	Bacteroidota	Bacteroidia	Chitinophagales	Chitinophagaceae	Ferruginibacter	NA	NA	NA	NA	NA	2	3	0	0	0	0	0	0	0	0	0	0	0	0	0	0	0	0	0	0	0	0	0	0	0	0	0	0	0	0.000244071	0	0	0	0	0	0	0
ASV2744	d__Bacteria; p__Planctomycetota; c__Planctomycetia; o__; f__; g__; s__	Bacteria	Planctomycetota	Planctomycetes	Planctomycetales	NA	NA	NA	NA	NA	NA	NA	2	25	203	0	0	0	0	0	0	0	0	0	0	0	0	0	0	0	0	0	0	0	0	0	0.00087021	0.00200501	0	0.000329021	0	0	0.00109129	0.000377556	0.000704915	0.00514276	0.000477774	0	0
ASV1672	d__Bacteria; p__Acidobacteriota; c__Terriglobia; o__; f__; g__; s__	Bacteria	Acidobacteriota	Acidobacteriae	Subgroup 2	NA	NA	NA	NA	NA	NA	NA	2	9	547	0	0	0	0	0	0	0	0	0	0	0	0	0	0.000289373	0	0.0008291	0	0	0	0	0	0.00128858	0.000877193	0	0	0	0.0003608	0.000494031	0.00106006	0.0027805	0	0	0	0
ASV1347	d__Bacteria; p__Acidobacteriota; c__Vicinamibacteria; o__Vicinamibacterales; f__; g__; s__	Bacteria	Acidobacteriota	Vicinamibacteria	Vicinamibacterales	NA	NA	NA	NA	NA	NA	NA	2	4	0	0	0	0	0	0	0	0	0	0	0	0	0	0	0	0	0	0	0	0	0	0	0	0	0	0.000972108	0.00148655	0	0.000958568	0.001699	0	0	0.00525552	0.00416636	0.00251213
ASV3017	d__Bacteria; p__Acidobacteriota; c__Terriglobia; o__Bryobacterales; f__Bryobacteraceae; g__Solibacter; s__	Bacteria	Acidobacteriota	Acidobacteriae	Solibacterales	Solibacteraceae	Candidatus Solibacter	NA	NA	NA	NA	NA	2	11	779	0	0	0	0	0	0	0	0	0	0	0	0	0	0	0	0	0	0	0	0	0.000333834	0	0.000584795	0	0	0	0.000148565	0.00065625	0	0.00536519	0	0.000808541	0.00112955	0.000634131
ASV1605	d__Bacteria; p__Pseudomonadota; c__Alphaproteobacteria; o__Elsterales; f__; g__; s__	Bacteria	Proteobacteria	Alphaproteobacteria	Elsterales	NA	NA	NA	NA	NA	NA	NA	2	23	316	0	0	0	0	0	0	0	0	0	0	0	0	0	0	0	0	0	0	0	0	0.000185463	0.000608032	0.00367586	0	0.000343977	0	0	0.00181391	0.00161187	0.00403368	0.00904416	0.0010658	0	0
ASV2167	d__Bacteria; p__Pseudomonadota; c__Gammaproteobacteria; o__Steroidobacterales; f__Steroidobacteraceae; g__; s__	Bacteria	Proteobacteria	Gammaproteobacteria	Steroidobacterales	Steroidobacteraceae	NA	NA	NA	NA	NA	NA	2	9	7	0	0	0	0	0	0	0	0	0	0	0	0	0	0	0	0	0	0	0	0	0	0	0	0	0	0	0.000870165	0	0	0	0	0	0.00012962	0
ASV1696	d__Bacteria; p__Pseudomonadota; c__Gammaproteobacteria; o__Burkholderiales; f__Nitrosomonadaceae; g__; s__	Bacteria	Proteobacteria	Gammaproteobacteria	Burkholderiales	Nitrosomonadaceae	966-1	NA	NA	NA	NA	NA	2	1	0	0	0	0	0	0	0	0	0	0	0	0	0	0	0	0	0	0	0	0	0	0	0	0	0	0	0	0.00127341	0	0	0	0	0	0	0
ASV1222	d__Bacteria; p__Pseudomonadota; c__Gammaproteobacteria; o__Steroidobacterales; f__Steroidobacteraceae; g__; s__	Bacteria	Proteobacteria	Gammaproteobacteria	Steroidobacterales	Steroidobacteraceae	NA	NA	NA	NA	NA	NA	2	5	0	6.69984e-18	0	0	0	0	0	0	0	0	0	0	0	0	0	0	0	0	0	0	0	0.000370927	0	0.00369674	0	0.00294623	0.00165998	0.000265294	0.00165169	7.26069e-05	0.0019581	0	7.35037e-05	0	0
ASV1191	d__Bacteria; p__Pseudomonadota; c__Gammaproteobacteria; o__Burkholderiales; f__Burkholderiaceae; g__; s__	Bacteria	Proteobacteria	Gammaproteobacteria	Burkholderiales	Comamonadaceae	NA	NA	NA	NA	NA	NA	2	1	0	0	0	0	0	0	0	0	0	0	0	0	0	0	0	0	0	0	0	0	0	0	0	0	0	0	0	0.00110362	0	0	0	0	0	0	0
ASV947	d__Bacteria; p__Actinomycetota; c__Thermoleophilia; o__Gaiellales; f__Gaiellaceae; g__Gaiella; s__	Bacteria	Actinobacteriota	Thermoleophilia	Gaiellales	Gaiellaceae	Gaiella	NA	NA	NA	NA	NA	2	1	0	0	0	0	0	0	0	0	0	0	0	0	0	0	0	0	0	0	0	0	0	0.0012797	0	0.000438596	0	0.000702909	0	0.000753436	7.3736e-05	0	0.000744077	0	0.000422647	0.000444412	0
ASV398	d__Bacteria; p__Pseudomondota; c__Gammaproteobacteria; o__; f__; g__; s__	Bacteria	Proteobacteria	Gammaproteobacteria	WD260	NA	NA	NA	2	27	1154	1.06364e-16	1b	30	3182	0	0	0	0	0.000714015	0	0	0.000355256	0	0	0	0	0	0.000922376	0.000692632	0.000467311	0.000412181	0	0	0	0	0.00931014	0	0.000509118	0	0	0	0.000788975	0.00145214	0.000822401	0.0096205	0.00281152	0.00257388	0.0044877
ASV265	d__Bacteria; p__Pseudomonadota; c__Alphaproteobacteria; o__Rhizobiales; f__Beijerinckiaceae; g__Roseiarcus; s__	Bacteria	Proteobacteria	Alphaproteobacteria	Rhizobiales	Beijerinckiaceae	Roseiarcus	NA	2	33	410	1.06364e-16	1b	38	1608	0	0	0	0	0	0.000681814	0	0	0	0	0	0	0.00219134	0	0.00480827	0.00156775	0.00448453	0.00723529	0	0	0.00114987	0.0094998	0.00244361	0.000231417	0	0.00232892	0	0.00236692	0.00386269	0.00548267	0.00824614	0.00246238	0.00209244	0.00709739
ASV1379	d__Bacteria; p__Pseudomondota; c__Gammaproteobacteria; o__; f__; g__; s__	Bacteria	Proteobacteria	Gammaproteobacteria	WD260	NA	NA	NA	2	9	3	5.31822e-17	2	9	3	0	0	0	0	0	0	0	0	0	0	0	0	0	0	0	0	0	0	0	0	0	0.000898102	0	0	0	0	0	0.00047191	0	0.000665753	0.00292605	0.00328929	0.00420339	0
ASV1957	d__Bacteria; p__Pseudomonadota; c__Gammaproteobacteria; o__Burkholderiales; f__Nitrosomonadaceae; g__; s__	Bacteria	Proteobacteria	Gammaproteobacteria	Burkholderiales	Nitrosomonadaceae	MND1	NA	2	8	30	3.32389e-17	2	8	63	6.69984e-18	0	0	0	0	0	0	0	0	0	0	0	0	0	0	0	0	0	0	0	0.000778946	0	0.000543024	0	0.000239288	0	0.00311986	0	0	0.00552183	0	0.000422647	0	0
ASV1796	d__Bacteria; p__Acidobacteriota; c__Terriglobia; o__Terriglobales; f__; g__; s__	Bacteria	Acidobacteriota	Acidobacteriae	Acidobacteriales	NA	NA	NA	2	22	726	5.31822e-17	2	27	2645	0	0	0.00137305	0	0	0	0	0	0	0	0	0	0	0.0029299	0	0	0	0	0	0	0.00222556	0.000273335	0.00582707	0	0.00167502	0.00183341	0	0.000722613	0	0.000861563	0	0.000771789	0	0
ASV1965	d__Bacteria; p__Pseudomonadota; c__Gammaproteobacteria; o__Burkholderiales; f__Nitrosomonadaceae; g__; s__	Bacteria	Proteobacteria	Gammaproteobacteria	Burkholderiales	Nitrosomonadaceae	IS-44	NA	2	1	0	9.14069e-18	2	1	0	0	0	0	0	0	0	0	0	0	0	0	0	0	0	0	0	0	0	0	0	0	0	0	0	0	0	0.000583647	0	0	0	0	0	0	0
ASV1356	d__Bacteria; p__Planctomycetota; c__Planctomycetia; o__Isosphaerales; f__Isosphaeraceae; g__Singulisphaera; s__	Bacteria	Planctomycetota	Planctomycetes	Isosphaerales	Isosphaeraceae	Singulisphaera	NA	2	3	271	2.32672e-17	2	3	483	0	0	0	0	0	0	0	0	0	0	0	0	0	0	0	0	0	0	0	0	0.000408019	0	0	0	0.00059822	0	0.00178278	0	8.71283e-05	0	0	0.000238887	0.00155544	0.000658521
ASV1437	d__Bacteria; p__Pseudomonadota; c__Alphaproteobacteria; o__Sphingomonadales; f__Sphingomonadaceae; g__Sphingomonas; s__	Bacteria	Proteobacteria	Alphaproteobacteria	Sphingomonadales	Sphingomonadaceae	Sphingomonas	NA	2	1	0	9.97166e-18	2	1	0	0	0	0	0	0	0	0	0	0	0	0	0	0	0	0	0	0	0	0	0	0.00161353	0	0	0	0.000747775	0	0.000286518	0	0	0	0	0	0.000740686	0
ASV2044	d__Bacteria; p__Pseudomonadota; c__Gammaproteobacteria; o__Xanthomonadales; f__Xanthomonadaceae; g__; s__	Bacteria	Proteobacteria	Gammaproteobacteria	Xanthomonadales	Xanthomonadaceae	Lysobacter	NA	2	7	141	3.32389e-17	2	7	308	0	0	0	0	0	0	0	0	0	0	0	0	0	0	0	0	0	0	0	0	0	0	0	0	0	0	7.42824e-05	0	0	0	0	0	0	0
ASV986	d__Bacteria; p__Verrucomicrobiota; c__Verrucomicrobiia; o__Chthoniobacterales; f__UBA10450; g__Udaeobacter; s__	Bacteria	Verrucomicrobiota	Verrucomicrobiae	Chthoniobacterales	Chthoniobacteraceae	Candidatus Udaeobacter	NA	2	29	19	1.32955e-16	2	32	25	0	0	0	0	0	0	0	0	0	0	0	0	0	0	0	0	0	0	0	0	0.000259649	0.00179063	0.00580618	0	0.000373888	0	8.48941e-05	0.00373841	0	0.0052477	0.00669445	0.00124956	0.0006481	0.00185361
ASV1197	d__Bacteria; p__Acidobacteriota; c__Terriglobia; o__Terriglobales; f__Acidobacteriaceae; g__Granulicella; s__	Bacteria	Acidobacteriota	Acidobacteriae	Acidobacteriales	Acidobacteriaceae (Subgroup 1)	Granulicella	NA	2	37	2434	1.06364e-16	2	43	5674	0	0	0	0	0	0	0	0	0	0	0	0	0	0	0.000732785	0.00099492	0	0	0	0	0.000537844	0.00222573	0	0	0.000284155	0.000545067	0	0.000162219	0.00137953	0.00227139	0.00399007	0.000385895	0.00120361	0.00192678
ASV596	d__Bacteria; p__Pseudomonadota; c__Gammaproteobacteria; o__Steroidobacterales; f__Steroidobacteraceae; g__UBA964; s__	Bacteria	Proteobacteria	Gammaproteobacteria	Gammaproteobacteria Incertae Sedis	Unknown Family	Acidibacter	NA	2	45	787	1.06364e-16	2	53	2193	0	0	0	0	0	0.000454543	0	0	0	0	0	0	0	0.0036895	0.00164626	0.00119089	0	0	0	0	0.000166917	0.0069561	0.0067878	0	0.000687953	0.001437	0	0.00310428	0.0014957	0.00187977	0.0018177	0.00271964	0.000592549	0
ASV686	d__Bacteria; p__Planctomycetota; c__Planctomycetia; o__Isosphaerales; f__Isosphaeraceae; g__; s__	Bacteria	Planctomycetota	Planctomycetes	Isosphaerales	Isosphaeraceae	Candidatus Nostocoida	NA	2	9	0	1.32955e-17	2	9	0	1.33997e-17	0	0	0	0	0	0	0	0	0	0	0	0	0	0.000793013	0	0	0	0	0.000771208	0.00370927	0.0035422	0	0.00222161	0.00275181	0.00198206	0	0.000280197	0.00174257	0	0	0.00314228	0.00170358	0
ASV889	d__Bacteria; p__Pseudomonadota; c__Gammaproteobacteria; o__Burkholderiales; f__Nitrosomonadaceae; g__; s__	Bacteria	Proteobacteria	Gammaproteobacteria	Burkholderiales	Nitrosomonadaceae	IS-44	NA	2	10	1	5.31822e-17	2	11	4	0	0	0	0	0	0	0	0	0	0	0	0	0	0	0	0	0	0	0	0	0	0	0	0	0	0	0.0060381	0	0	0	0	0	0	0
ASV989	d__Bacteria; p__Pseudomonadota; c__Gammaproteobacteria; o__Burkholderiales; f__Nitrosomonadaceae; g__; s__	Bacteria	Proteobacteria	Gammaproteobacteria	Burkholderiales	Nitrosomonadaceae	mle1-7	NA	2	9	1	3.98866e-17	2	9	1	0	0	0	0	0	0	0	0	0	0	0	0	0	0	0	0	0	0	0	0	0.0015208	0	0	0	0.00348463	0	0.00508304	0	0	0.00528686	0	0.00260938	0	0
ASV1290	d__Bacteria; p__Bacteroidota; c__Bacteroidia; o__Cytophagales; f__Microscillaceae; g__; s__	Bacteria	Bacteroidota	Bacteroidia	Cytophagales	Microscillaceae	NA	NA	2	20	81	1.06364e-16	2	22	114	0	0	0	0	0	0	0	0	0	0	0	0	0	0	0	0	0	0	0	0	0	0	0	0	0	0	0.00110362	0	0	0	0.000842348	0	0	0.000219507
ASV793	d__Bacteria; p__Desulfobacterota; c__; o__; f__; g__; s__	Bacteria	Desulfobacterota	NA	NA	NA	NA	NA	2	31	126	1.32955e-16	2	35	554	0	0	0.000231414	0	0	0	0	0	0	0	0	0	0	0.00663749	0.000391488	0	0	0	0	0.000394173	0	0.00255485	0.00701754	0	0.000358932	0.00178386	0.000923224	0.00151159	0.000638941	0.00379871	0.00602944	0.00650508	0.00361084	0
ASV887	d__Bacteria; p__Pseudomonadota; c__Gammaproteobacteria; o__Burkholderiales; f__Burkholderiaceae; g__; s__	Bacteria	Proteobacteria	Gammaproteobacteria	Burkholderiales	Comamonadaceae	Leptothrix	NA	2	9	3	3.98866e-17	2	9	3	0	0	0	0	0	0	0	0	0	0	0	0	0	0	0	0	0	0	0	0	0.000241102	0	0	0	0.00288641	0.00047074	0.00467979	0	0	0	0	0.00108418	0	0
ASV982	d__Bacteria; p__Pseudomonadota; c__Alphaproteobacteria; o__Sphingomonadales; f__Sphingomonadaceae; g__Sphingomonas; s__Sphingomonas jaspsi	Bacteria	Proteobacteria	Alphaproteobacteria	Sphingomonadales	Sphingomonadaceae	Sphingomonas	jaspsi	2	17	299	1.06364e-16	2	18	984	0	0	0	0	0	0	0	0	0	0	0	0	0	0	0	0	0	0	0	0	0	0	0	0	0	0	0.0010824	0	0	0	0	0	0	0.000951196
ASV1207	d__Bacteria; p__Planctomycetota; c__Planctomycetia; o__Isosphaerales; f__Isosphaeraceae; g__Aquisphaera; s__	Bacteria	Planctomycetota	Planctomycetes	Isosphaerales	Isosphaeraceae	Aquisphaera	NA	2	33	346	1.59547e-16	2	37	780	0	0	0	0	0	0.000725104	0	0	0	0	0	0	0	0.00302033	0	0	0	0	0	0.000342759	0.000945863	0.00100967	0.00238095	0.0014965	0	0.000569843	0.000191012	0.00117978	0.000711547	0.00187977	0.00789147	0.00200298	0.00138879	0
ASV260	d__Bacteria; p__Verrucomicrobiota; c__Verrucomicrobiia; o__Chthoniobacterales; f__UBA10450; g__Udaeobacter; s__	Bacteria	Verrucomicrobiota	Verrucomicrobiae	Chthoniobacterales	Chthoniobacteraceae	Candidatus Udaeobacter	NA	2	32	0	1.59547e-16	2	37	223	0	0	0.00367176	0	0	0	0	0	0	0	0	0	0	0.00352673	0.000993776	0	0.000412181	0	0	0	0.000408019	0.00489772	0.0136591	0	0	0.000817601	0.000275906	0.00452002	0.00181517	0.0247112	0.0476148	0.00571492	0.00409229	0.00299993
ASV608	d__Bacteria; p__Pseudomonadota; c__Gammaproteobacteria; o__Burkholderiales; f__Nitrosomonadaceae; g__; s__	Bacteria	Proteobacteria	Gammaproteobacteria	Burkholderiales	Nitrosomonadaceae	Ellin6067	NA	2	15	82	5.31822e-17	2	15	166	0	0	0	0	0	0	0	0	0	0	0	0	0	0	0	0	0	0	0	0	0.000463658	0	0	0	0.00167502	0	0.00311986	0	0	0.00466027	0	0.00220511	0.00368491	0
ASV669	d__Bacteria; p__Acidobacteriota; c__Terriglobia; o__Terriglobales; f__; g__; s__	Bacteria	Acidobacteriota	Acidobacteriae	Acidobacteriales	NA	NA	NA	2	22	7	1.06364e-16	2	24	170	0	0	0.000910227	0	0	0	0	0	0	0	0	0	0	0.00124792	0	0.000316565	0.000164872	0	0	0	0.00372781	0.000317961	0.0157895	0	0.0028565	0.00188296	0.000127341	0.00793399	0.00114719	0.000313295	0	0	0.000685134	0
ASV960	d__Bacteria; p__Pseudomonadota; c__Gammaproteobacteria; o__Burkholderiales; f__Burkholderiaceae; g__; s__	Bacteria	Proteobacteria	Gammaproteobacteria	Burkholderiales	Comamonadaceae	NA	NA	2	3	0	2.32672e-17	2	3	0	0	0	0	0	0	0	0	0	0	0	0	0	0	0	0	0	0	0	0	0	0	0	0	0	0.000418754	0	0.00275906	0	0	0	0	0	0	0
ASV963	d__Bacteria; p__Acidobacteriota; c__Vicinamibacteria; o__Vicinamibacterales; f__Vicinamibacteraceae; g__; s__	Bacteria	Acidobacteriota	Vicinamibacteria	Vicinamibacterales	Vicinamibacteraceae	NA	NA	2	32	708	2.3932e-16	2	35	2384	0	0	0	0	0	0	0	0	0	0	0	0	0	0	0	0	0	0	0	0	0	0	0	0	0.000687953	0	0.00199501	0	0	0	0	0	0.00112955	0
ASV972	d__Bacteria; p__Acidobacteriota; c__Blastocatellia; o__Pyrinomonadales; f__Pyrinomonadaceae; g__RB41; s__	Bacteria	Acidobacteriota	Blastocatellia	Pyrinomonadales	Pyrinomonadaceae	RB41	NA	2	20	79	7.97733e-17	2	21	165	0	0	0	0	0	0	0	0	0	0	0	0	0	0	0	0	0	0	0	0	0	0	0	0	0	0	0.00135831	0	0	0	0	0	0.00425894	0.00136582
ASV1077	d__Bacteria; p__Pseudomonadota; c__Gammaproteobacteria; o__Burkholderiales; f__Burkholderiaceae; g__; s__	Bacteria	Proteobacteria	Gammaproteobacteria	Burkholderiales	Sutterellaceae	NA	NA	2	13	1	7.97733e-17	2	14	4	0	0	0	0	0	0	0	0	0	0	0	0	0	0	0	0	0	0	0	0	0.000871678	0	0.00127402	0	0	0	0.00169788	0.00100281	0	0	0	0	0	0.00131704
ASV1286	d__Bacteria; p__Pseudomonadota; c__Gammaproteobacteria; o__Burkholderiales; f__Nitrosomonadaceae; g__; s__	Bacteria	Proteobacteria	Gammaproteobacteria	Burkholderiales	Nitrosomonadaceae	Ellin6067	NA	2	8	225	3.32389e-17	2	9	493	0	0	0	0	0	0	0	0	0	0	0	0	0	0	0	0	0	0	0	0	0	0	0	0	0	0	0.00111424	0	0	0	0	0	0	0
ASV695	d__Bacteria; p__Verrucomicrobiota; c__Verrucomicrobiia; o__Chthoniobacterales; f__UBA10450; g__Udaeobacter; s__	Bacteria	Verrucomicrobiota	Verrucomicrobiae	Chthoniobacterales	Chthoniobacteraceae	Candidatus Udaeobacter	NA	2	32	211	2.3932e-16	2	33	389	0	0	0	0	0	0	0	0	0	0	0	0	0	0	0	0	0.000280283	0	0	0	0.000463658	0.00122722	0.00169173	0	0.000463621	0.000594619	0.00146442	0.00221945	0.000653462	0.00285882	0.00177336	0.00663371	0.00562921	0.00251213
ASV808	d__Bacteria; p__Pseudomonadota; c__Gammaproteobacteria; o__Burkholderiales; f__Nitrosomonadaceae; g__; s__	Bacteria	Proteobacteria	Gammaproteobacteria	Burkholderiales	Nitrosomonadaceae	mle1-7	NA	2	11	5	3.98866e-17	2	13	7	0	0	0	0	0	0	0	0	0	0	0	0	0	0	0.00133507	0.00176372	0	0	0	0	0.00270777	0.000200818	0.00568087	0	0.00367905	0.00185818	0.0026105	0.00300105	0.00132145	0.000626591	0	0.000973925	0	0
ASV880	d__Bacteria; p__Pseudomondota; c__Gammaproteobacteria; o__; f__; g__; s__	Bacteria	Proteobacteria	Gammaproteobacteria	JG36-TzT-191	NA	NA	NA	2	32	452	1.86138e-16	2	34	1119	0	0	0	0	0	0	0	0	0	0	0	0	0	0	0	0	0	0	0	0	0.0063243	0.000792115	0.00620301	0	0.00179466	0.00158565	0.000137953	0.00319277	0.00201847	0.000587429	0	0.00382219	0.00220354	0.000999976
ASV928	d__Bacteria; p__Pseudomonadota; c__Alphaproteobacteria; o__Rhizobiales; f__Xanthobacteraceae; g__Pseudolabrys; s__	Bacteria	Proteobacteria	Alphaproteobacteria	Rhizobiales	Xanthobacteraceae	Pseudolabrys	NA	2	26	69	7.97733e-17	2	29	558	0	0	0.00681899	0.000391226	0	0.000124458	0	0	0	0	0	0	0	0.0024235	0	0.000467311	0	0	0	0	0.00192882	0.000278914	0.00292398	0	0.00155537	0.00240325	0.00200562	0.00160744	0	0.00462111	0.00199503	0.00426322	0.000870306	0
ASV455	d__Bacteria; p__Pseudomonadota; c__Gammaproteobacteria; o__Burkholderiales; f__; g__; s__	Bacteria	Proteobacteria	Gammaproteobacteria	Burkholderiales	A21b	NA	NA	2	42	151	1.59547e-16	2	46	897	0	0	0.00256098	0	0	0	0	0	0	0	0	0	0	0.0119366	0	0.00126626	0	0	0	0.00894602	0.00270777	0.00173484	0.00701754	0.00322441	0.00152546	0.000891928	0	0.00350246	0.00338348	0.004112	0.00248271	0.00238887	0.00392564	0.0032926
ASV730	d__Bacteria; p__Acidobacteriota; c__Terriglobia; o__Terriglobales; f__; g__; s__	Bacteria	Acidobacteriota	Acidobacteriae	Acidobacteriales	NA	NA	NA	2	50	1454	2.65911e-16	2	57	6513	0	0	0.00246841	0	0	0	0	0	0	0	0	0	0	0.000271287	0.000722746	0	3.29745e-05	0	0	0	0.000908771	0.00143362	0.00873016	0.000339412	0.00125626	0.000842376	8.48941e-05	0.00330337	0.00119075	0.00532602	0.00563043	0.00121281	0.00192578	0.00256091
ASV938	d__Bacteria; p__Verrucomicrobiota; c__Verrucomicrobiia; o__Limisphaerales; f__Pedosphaeraceae; g__; s__	Bacteria	Verrucomicrobiota	Verrucomicrobiae	Pedosphaerales	Pedosphaeraceae	ADurb.Bin063-1	NA	2	9	3	5.31822e-17	2	9	3	0	0	0	0.000164063	0	0	0	0	0	0	0	0	0	0	0	0	0	0	0	0	0.00111278	0	0	0	0.000104689	0.000569843	0.00116729	0.000140098	0	0.00148815	0	0	0	0
ASV316	d__Bacteria; p__Pseudomonadota; c__Gammaproteobacteria; o__Steroidobacterales; f__Steroidobacteraceae; g__UBA964; s__	Bacteria	Proteobacteria	Gammaproteobacteria	Gammaproteobacteria Incertae Sedis	Unknown Family	Acidibacter	NA	2	35	1175	2.65911e-16	2	36	2770	0	0	0	0	0	0	0	0	0	0	0	0	0	0	0	0	0	0	0	0	0	0	0.00121136	0	0.00228819	0	0.00404308	0	0	0.00375955	0	0.00613756	0.0117769	0.00458525
ASV634	d__Bacteria; p__Pseudomondota; c__Alphaproteobacteria; o__; f__; g__; s__	Bacteria	Proteobacteria	Alphaproteobacteria	NA	NA	NA	NA	2	43	3988	3.19093e-16	2	48	11990	0	0	0	0	0	0	0	0	0	0	0	0	0	0.000958547	0	0	0	0	0	0	0.000890224	0.0041335	0.00522139	0	0.000807597	0.000495516	0.0010824	0.00297893	0.00110362	0.00622675	0.00824614	0.00273801	0.00274054	0.000951196
ASV983	d__Bacteria; p__Desulfobacterota; c__; o__; f__; g__; s__	Bacteria	Desulfobacterota	NA	NA	NA	NA	NA	2	23	39	1.06364e-16	2	23	41	0	0	0	0	0	0	0	0	0	0	0	0	0	0	0	0	0	0	0	0	0.0022812	0	0.000730994	0	0.00109175	0	0.00183584	0	0	0.00556099	0	0.00185597	0.00214799	0.00178044
ASV477	d__Bacteria; p__Verrucomicrobiota; c__Verrucomicrobiia; o__Chthoniobacterales; f__UBA10450; g__Udaeobacter; s__	Bacteria	Verrucomicrobiota	Verrucomicrobiae	Chthoniobacterales	Chthoniobacteraceae	Candidatus Udaeobacter	NA	2	31	2426	1.06364e-16	2	35	9655	0	0	0.0017896	0	0	0	0	0	0	0	0	0	0	0.000470231	0.000130496	0	0	0	0	0	0.00192882	0.00143362	0.00687135	0	0.00182457	0.00220504	0.00165544	0.00756531	0.00177161	0.00806736	0.0019507	0.00284827	0	0.000756079
ASV530	d__Bacteria; p__Bacteroidota; c__Bacteroidia; o__Chitinophagales; f__Chitinophagaceae; g__Puia; s__	Bacteria	Bacteroidota	Bacteroidia	Chitinophagales	Chitinophagaceae	Puia	NA	2	42	662	2.65911e-16	2	45	1625	0	0	0.000401117	0	0	0	0	0	0	0	0	0	0	0.00354482	0	0.000618056	0	0	0	0	0.00274486	0.00229267	0.00319549	0	0.00089733	0.00180863	0.00128402	0.00221208	0.00559073	0.000900724	0.00483242	0.00382219	0.00242575	0.0030731
ASV554	d__Bacteria; p__Pseudomonadota; c__Gammaproteobacteria; o__Steroidobacterales; f__Steroidobacteraceae; g__; s__	Bacteria	Proteobacteria	Gammaproteobacteria	Steroidobacterales	Steroidobacteraceae	NA	NA	2	23	26	1.59547e-16	2	23	25	0	0	0	0	0	0	0	0	0	0	0	0	0	0	0	0	0	0	0	0	0	0	0	0	0	0	0.00177217	0	0	0	0.000399007	0	0.0025924	0.000268286
ASV747	d__Bacteria; p__Pseudomonadota; c__Gammaproteobacteria; o__Burkholderiales; f__Nitrosomonadaceae; g__; s__	Bacteria	Proteobacteria	Gammaproteobacteria	Burkholderiales	Nitrosomonadaceae	Ellin6067	NA	2	2	0	3.32389e-18	2	2	0	0	0	0	0	0	0	0	0	0	0	0	0	0	0	0	0	0	0	0	0	0	0	0	0	0	0	0.00120974	0.00210885	0	0.00129234	0	0.00141495	0.0006481	0
ASV914	d__Bacteria; p__Verrucomicrobiota; c__Verrucomicrobiia; o__Chthoniobacterales; f__Chthoniobacteraceae; g__Chthoniobacter; s__	Bacteria	Verrucomicrobiota	Verrucomicrobiae	Chthoniobacterales	Chthoniobacteraceae	Chthoniobacter	NA	2	18	12	1.06364e-16	2	18	11	0	0.000350607	0	0	0	0	0	0	0.000101774	0	0	0	0	0	0	0.000180895	0	0	0	0	0	0.00276124	0.00179616	0	0	0.000693722	0.000732212	0.000781601	0.00255576	0.00458195	0.00350239	0.00271964	0.00437005	0.00512183
ASV999	d__Bacteria; p__Actinomycetota; c__Actinomycetes; o__Mycobacteriales; f__Mycobacteriaceae; g__Mycobacterium; s__	Bacteria	Actinobacteriota	Actinobacteria	Corynebacteriales	Mycobacteriaceae	Mycobacterium	NA	2	1	0	8.30972e-19	2	1	0	6.69984e-18	0	0	0	0	0	0	0	0	0	0	0	0	0.000253201	0	0	0	0	0	0	0	0.000150613	0.00246449	0	0.000822553	0	0.00200562	0.00126089	0	0.00137067	0	0.0009923	0.0032405	0.00114631
ASV434	d__Bacteria; p__Acidobacteriota; c__Terriglobia; o__Terriglobales; f__; g__; s__	Bacteria	Acidobacteriota	Acidobacteriae	Acidobacteriales	NA	NA	NA	2	36	126	1.59547e-16	2	38	354	2.67994e-17	0.00171797	0.00401117	0.00117368	0	0.000589824	0	0	0	0	0	0	0	0.00415973	0.000752861	0.00208029	0	0	0	0	0	0.0027222	0.00716374	0	0.00158528	0.00123879	0.000116729	0.00239642	0.000566334	0.00415117	0.00452208	0.00402433	0.00779572	0.00836565
ASV588	d__Bacteria; p__Acidobacteriota; c__Vicinamibacteria; o__Vicinamibacterales; f__; g__; s__	Bacteria	Acidobacteriota	Vicinamibacteria	Vicinamibacterales	NA	NA	NA	2	11	1258	5.31822e-17	2	11	2209	0	0	0	0	0	0	0	0	0	0	0	0	0	0	0	0	0	0	0	0	0.00463658	0	0	0	0.00216855	0	0.00236642	0.000398174	0	0	0	0.00220511	0.00614769	0.0014146
ASV779	NA	Bacteria	Myxococcota	bacteriap25	NA	NA	NA	NA	2	22	448	1.32955e-16	2	23	1314	0	0	0	0	0	0	0	0	0	0	0	0	0	0	0	0	0	0	0	0	0.0012426	0	0.000626566	0	0.000224333	0	0.00168727	0.000317065	0	0.00191893	0.00239404	0.000459398	0.00249981	0.00139021
ASV1055	d__Bacteria; p__Pseudomonadota; c__Gammaproteobacteria; o__Burkholderiales; f__Burkholderiaceae; g__; s__	Bacteria	Proteobacteria	Gammaproteobacteria	Burkholderiales	Comamonadaceae	NA	NA	2	1	0	9.14069e-18	2	2	483	0	0	0	0	0	0	0	0	0	0	0	0	0	0	0	0	0	0	0	0	0	0	0	0	0	0	0.000955059	0	0	0	0	0	0	0
ASV1087	d__Bacteria; p__Acidobacteriota; c__Holophagae; o__; f__; g__; s__	Bacteria	Acidobacteriota	Holophagae	Subgroup 7	NA	NA	NA	2	12	24	6.64777e-17	2	12	31	0	0	0	0	0	0	0	0	0	0	0	0	0	0	0	0	0	0	0	0	0	0	0	0	0	0	0.00131586	0	0	0	0.000798014	0.00058803	0.0018332	0
ASV473	d__Bacteria; p__Methylomirabilota; c__Methylomirabilia; o__Rokubacteriales; f__; g__; s__	Bacteria	Methylomirabilota	Methylomirabilia	Rokubacteriales	NA	NA	NA	2	32	1160	1.32955e-16	2	33	2365	0	0	0	0	0	0	0	0	0	0	0	0	0	0	0	0	0	0	0	0	0.00216992	0	0.00482456	0	0.00143573	0	0.00592137	0.000877458	0	0.00501273	0.00217237	0.00185597	0.006481	0.00131704
ASV517	d__Bacteria; p__Pseudomonadota; c__Gammaproteobacteria; o__Burkholderiales; f__Burkholderiaceae; g__Xenophilus; s__	Bacteria	Proteobacteria	Gammaproteobacteria	Burkholderiales	Comamonadaceae	Xylophilus	NA	2	5	0	3.32389e-17	2	5	0	0	0	0	0	0	0	0	0	0	0	0	0	0	0	0	0	0	0	0	0	0.0017619	0	0	0	0	0	0.00206929	0.000353933	0	0	0	0.000771789	0	0
ASV584	d__Bacteria; p__Myxococcota; c__Myxococcia; o__Myxococcales; f__Myxococcaceae; g__; s__	Bacteria	Myxococcota	Myxococcia	Myxococcales	Myxococcaceae	NA	NA	2	34	1261	1.06364e-16	2	35	3404	0	0.000175303	0.0013422	0.000996996	0	0	0	0	0	0	0	0	0	0.0022969	0	0	0	0	0	0	0.000945863	0.000529936	0.00699666	0	0.000403799	0.00128834	0.000742824	0.00255126	0.000856761	0.00285882	0.00172903	0.00391407	0.00492556	0.0032926
ASV705	d__Bacteria; p__Pseudomonadota; c__Gammaproteobacteria; o__Burkholderiales; f__Burkholderiaceae; g__Ramlibacter; s__	Bacteria	Proteobacteria	Gammaproteobacteria	Burkholderiales	Comamonadaceae	Caenimonas	NA	2	24	1547	1.06364e-16	2	25	2687	0	0	0	0	0	0	0	0	0	0	0	0	0	0	0	0	0	0	0	0	0	0	0.000229741	0	0.000284155	0	0.00157054	0.00101018	0	0.000626591	0	0.000882045	0.00192578	0
ASV961	d__Bacteria; p__Acidobacteriota; c__Terriglobia; o__; f__; g__; s__	Bacteria	Acidobacteriota	Vicinamibacteria	Subgroup 17	NA	NA	NA	2	18	19	7.97733e-17	2	18	29	0	0	0	0	0	0	0	0	0	0	0	0	0	0	0	0	0	0	0	0	0.000315288	0	0.000355054	0	0	0.000396412	0.00125219	0	0.000203299	0	0	0.000294015	0.00101844	0.000268286
ASV361	d__Bacteria; p__Pseudomonadota; c__Gammaproteobacteria; o__Burkholderiales; f__Burkholderiaceae; g__; s__	Bacteria	Proteobacteria	Gammaproteobacteria	Burkholderiales	Comamonadaceae	Leptothrix	NA	2	27	78	1.32955e-16	2	27	111	0	0	0	0.00696635	0.0010264	0	0	0	0.00231819	0	0	0	0	0.000361716	0	0.000286416	0	0	0	0	0.00244812	0.000496466	0.00814536	0.000123423	0.000837508	0.000916704	0.000201624	0.0109277	0.00506796	0.000704915	0.000399007	0.00286665	0.00487001	0.0028292
ASV406	d__Bacteria; p__Pseudomonadota; c__Alphaproteobacteria; o__Reyranellales; f__Reyranellaceae; g__Reyranella; s__	Bacteria	Proteobacteria	Alphaproteobacteria	Reyranellales	Reyranellaceae	Reyranella	NA	2	38	442	2.12729e-16	2	40	948	5.35988e-17	0	0	0	0	0	0	0	0	0	0	0	0	0.000198944	0	0	0	0	0	0	0.00157644	0.00147824	0.00532581	0	0.00043371	0.00131312	0.00188889	0.00266924	0.00111815	0.00791071	0.00452208	0.00896746	0.00977705	0.0061218
ASV381	d__Bacteria; p__Pseudomonadota; c__Gammaproteobacteria; o__Burkholderiales; f__; g__; s__	Bacteria	Proteobacteria	Gammaproteobacteria	Burkholderiales	SC-I-84	NA	NA	2	43	5451	2.65911e-16	2	45	15311	0	0	0	0	0	0	0	0	0	0	0	0	0	0	0	0	0	0	0	0	0.00743708	0	0.00651629	0	0.00381365	0.000768049	0.00368228	0.00358357	0.00255576	0.004112	0.000532009	0.00446535	0.00612918	0.00248774
ASV548	d__Bacteria; p__Verrucomicrobiota; c__Verrucomicrobiia; o__Chthoniobacterales; f__UBA10450; g__Udaeobacter; s__	Bacteria	Verrucomicrobiota	Verrucomicrobiae	Chthoniobacterales	Chthoniobacteraceae	Candidatus Udaeobacter	NA	2	21	302	7.97733e-17	2	21	1003	5.35988e-17	0	0.000725096	0	0	0	0	0	0	0	0	0	0	0.00124792	0	0	0.000280283	0	0	0	0.0007604	0	0.00261069	0	0.00246766	0.0017343	0.000265294	0.00132725	0	0.0016448	0.00279305	0.0054209	0.00751796	0.00485354
ASV664	d__Bacteria; p__Acidobacteriota; c__Vicinamibacteria; o__Vicinamibacterales; f__; g__; s__	Bacteria	Acidobacteriota	Vicinamibacteria	Vicinamibacterales	NA	NA	NA	2	31	260	1.59547e-16	2	32	352	0	0	0	0	0	0	0	0	0	0	0	0	0	0	0	0	0	0	0	0	0	0	0	0	0.000314066	0	0.00295007	0	0	0	0.000931016	0.000220511	0.00077772	0
ASV786	d__Bacteria; p__Pseudomonadota; c__Gammaproteobacteria; o__Burkholderiales; f__Nitrosomonadaceae; g__; s__	Bacteria	Proteobacteria	Gammaproteobacteria	Burkholderiales	Nitrosomonadaceae	mle1-7	NA	2	28	406	1.86138e-16	2	29	732	0	0	0	0	0	0	0	0	0	0	0	0	0	0	0	0	0	0	0	0	0.000129824	0	0	0	0.000792642	0	0.00557118	0	0	0.000587429	0	0.000385895	0	0
ASV186	d__Bacteria; p__Pseudomonadota; c__Gammaproteobacteria; o__Burkholderiales; f__Burkholderiaceae; g__Piscinibacter; s__	Bacteria	Proteobacteria	Gammaproteobacteria	Burkholderiales	Comamonadaceae	Piscinibacter	NA	2	36	417	2.12729e-16	2	37	726	0	0	0	0.00229688	0	0	0	0	0.000621954	0.000107215	0	0	0	0	0	0.000768802	0	0	0	0	0.00752981	0	0.00643275	0	0.00511478	0	0.00386268	0.00308954	0	0.0105737	0	0.00808541	0.0112955	0.00734128
ASV504	d__Bacteria; p__Pseudomondota; c__Gammaproteobacteria; o__; f__; g__; s__	Bacteria	Proteobacteria	Gammaproteobacteria	CCD24	NA	NA	NA	2	6	393	5.31822e-17	2	6	695	0	0	0	0	0	0	0	0	0	0	0	0	0	0	0	0	0	0	0	0	0	0	0	0	0	0	0.00293946	0	0	0	0	0	0	0
ASV652	d__Bacteria; p__Bacteroidota; c__Bacteroidia; o__Chitinophagales; f__Chitinophagaceae; g__Terrimonas; s__	Bacteria	Bacteroidota	Bacteroidia	Chitinophagales	Chitinophagaceae	Terrimonas	NA	2	13	678	5.31822e-17	2	13	1253	0	0	0	0	0	0	0	0	0	0	0	0	0	0	0	0	0	0	0	0	0	0	0	0	0	0	0.00224969	0	0	0	0	0	0	0
ASV804	d__Bacteria; p__Pseudomonadota; c__Alphaproteobacteria; o__Sphingomonadales; f__Sphingomonadaceae; g__Sphingomonas; s__	Bacteria	Proteobacteria	Alphaproteobacteria	Sphingomonadales	Sphingomonadaceae	Sphingomonas	NA	2	8	21	5.983e-17	2	8	23	0	0	0	0	0	0	0	0	0	0	0	0	0	0	0	0	0	0	0	0	0	0	0	0	0.000254244	0	0.00212235	0	0	0	0	0.000238887	0	0
ASV219	d__Bacteria; p__Pseudomondota; c__Gammaproteobacteria; o__; f__; g__; s__	Bacteria	Proteobacteria	Gammaproteobacteria	WD260	NA	NA	NA	2	33	723	2.12729e-16	2	33	1380	0	0.000701213	0	0.000290265	0	0	0	0	0	0	0	0	0.00141086	0	0.00324232	0.0042661	0.00433614	0.00149576	0	0.000685518	0.00216992	0.00619188	0.00480368	0.000647968	0.00346968	0.00240325	0.000573035	0.0106032	0.00819006	0.00281966	0.00749246	0.00347305	0.00174061	0.00173167
ASV375	d__Bacteria; p__Bacteroidota; c__Bacteroidia; o__Chitinophagales; f__Chitinophagaceae; g__; s__	Bacteria	Bacteroidota	Bacteroidia	Chitinophagales	Chitinophagaceae	NA	NA	2	12	231	7.97733e-17	2	12	275	0	0	0	0	0	0	0	0	0	0	0	0	0	0	0	0	0	0	0	0	0.000333834	0	0	0	7.47775e-05	0	0.00386268	0.000199087	0	0.000391619	0	0	0	0
ASV676	d__Bacteria; p__Methylomirabilota; c__Methylomirabilia; o__Rokubacteriales; f__; g__; s__	Bacteria	Methylomirabilota	Methylomirabilia	Rokubacteriales	NA	NA	NA	2	28	93	1.59547e-16	2	28	102	0	0	0.00163532	0	0	0.000108225	0	0	0	0	0	0	0	0.00211604	0	0	0	0	0	0	0.00181754	0.000513201	0.00685046	0	0.00215359	0.0023537	0.00183584	0.00109867	0.000566334	0.00332876	0.00629544	0.00264613	0.00468484	0.000658521
ASV1144	d__Bacteria; p__Actinomycetota; c__Thermoleophilia; o__Gaiellales; f__Gaiellaceae; g__Gaiella; s__	Bacteria	Actinobacteriota	Thermoleophilia	Gaiellales	Gaiellaceae	Gaiella	NA	2	2	0	2.49291e-17	2	2	0	0	0	0	0	0	0	0	0	0	0	0	0	0	0	0	0	0	0	0	0	0	0	0	0	0	0	0.00113546	0	0	0	0	0	0	0
ASV526	d__Bacteria; p__Pseudomonadota; c__Gammaproteobacteria; o__Burkholderiales; f__Nitrosomonadaceae; g__; s__	Bacteria	Proteobacteria	Gammaproteobacteria	Burkholderiales	Nitrosomonadaceae	Ellin6067	NA	2	16	39	5.31822e-17	2	16	46	0	0	0	0	0	0	0	0	0	0	0	0	0	0	0	0	0	0	0	0	0.00376491	0	0.00524227	0	0	0	0.00164482	0.00119452	0	0	0	0.000532902	0.000444412	0.00370723
ASV592	d__Bacteria; p__Pseudomonadota; c__Gammaproteobacteria; o__Burkholderiales; f__Burkholderiaceae; g__Xenophilus; s__	Bacteria	Proteobacteria	Gammaproteobacteria	Burkholderiales	Comamonadaceae	Xylophilus	NA	2	13	21	3.98866e-17	2	13	22	1.33997e-17	0	0	0.00223378	0	0	0	0	0.00045233	0	0	0	0	0	0	0	0	0	0	0	0.00350526	0.000468575	0.00219298	0	0.00133104	0.000817601	0.000965671	0.00036868	0.00137953	0.00140983	0.000886682	0.00231537	0.00646248	0.00109753
ASV499	d__Bacteria; p__Pseudomonadota; c__Gammaproteobacteria; o__Burkholderiales; f__; g__; s__	Bacteria	Proteobacteria	Gammaproteobacteria	Burkholderiales	SC-I-84	NA	NA	2	41	5186	1.59547e-16	2	41	16800	0	0	0	0	0	0	0	0	0	0	0	0	0	0	0	0	0	0	0	0	0.00229975	0	0.00281955	0	0.00308083	0.00111491	0.00278028	0.00131987	0.000275906	0.00285882	0	0.00222349	0.0039997	0.00131704
ASV643	d__Bacteria; p__Verrucomicrobiota; c__Verrucomicrobiia; o__Limisphaerales; f__Pedosphaeraceae; g__; s__	Bacteria	Verrucomicrobiota	Verrucomicrobiae	Pedosphaerales	Pedosphaeraceae	NA	NA	2	1	0	1.08026e-17	2	1	0	0	0	0	0	0	0	0	0	0	0	0	0	0	0	0	0	0	0	0	0	0.000927317	0	0	0	0.00139086	0.000594619	0.000742824	0	0	0	0	0.000643158	0	0
ASV341	d__Bacteria; p__Nitrospirota; c__Nitrospiria; o__Nitrospirales; f__Nitrospiraceae; g__Nitrospira; s__	Bacteria	Nitrospirota	Nitrospiria	Nitrospirales	Nitrospiraceae	Nitrospira	NA	2	8	0	1.32955e-17	2	8	0	0	0	0	0	0	0	0	0	0	0	0	0	0	0	0	0	0.00140141	0	0	0	0.00704761	0	0	0	0.000358932	0	0.00330026	0	0	0.000391619	0.00106402	0	0	0.000146338
ASV407	d__Bacteria; p__Pseudomonadota; c__Gammaproteobacteria; o__Burkholderiales; f__; g__; s__	Bacteria	Proteobacteria	Gammaproteobacteria	Burkholderiales	A21b	NA	NA	2	26	867	1.06364e-16	2	28	1208	0	0.0029451	0.000370262	0.000971756	0	0	0	0	0.000746345	0	0	0	0	0.00365333	0	0.00189939	0	0	0	0	0.00465513	0.0024377	0.00482456	0	0.00174979	0.0054259	0.00124158	0.00303792	0.0031221	0.00450362	0.0055861	0.0029769	0.00333309	0.0028292
ASV581	d__Bacteria; p__Pseudomondota; c__Gammaproteobacteria; o__; f__; g__; s__	Bacteria	Proteobacteria	Gammaproteobacteria	PLTA13	NA	NA	NA	2	15	985	7.97733e-17	2	16	4585	0	0	0	0	0	0	0	0	0	0	0	0	0	0	0	0	0	0	0	0	0	0	0.000480368	0	0.00604202	0	0.00237704	0	0	0.000274134	0	0.00363844	0.00620324	0.00221946
ASV323	d__Bacteria; p__Pseudomonadota; c__Betaproteobacteria; o__Burkholderiales; f__; g__; s__	Bacteria	Proteobacteria	Gammaproteobacteria	Burkholderiales	B1-7BS	NA	NA	2	28	1590	1.59547e-16	2	28	2693	0	0	0	0	0	0	0	0	0	0	0	0	0	0	0	0	0	0	0	0	0.000222556	0	0	0	0.00288641	0	0.00439327	0	0	0.000313295	0.00101968	0	0.0049626	0.000804858
ASV465	d__Bacteria; p__Chloroflexota; c__; o__; f__; g__; s__	Bacteria	Chloroflexi	KD4-96	NA	NA	NA	NA	2	2	0	9.97166e-18	2	2	0	0	0	0	0	0	0	0	0	0	0	0	0	0	0	0	0	0	0	0	0	0.00194737	0	0.00114871	0	0.00197413	0	0.00353372	0.00121664	0.000682505	0	0	0.00314228	0.00142582	0
ASV488	d__Bacteria; p__Chloroflexota; c__Anaerolineae; o__Anaerolineales; f__Villigracilaceae; g__Defluviilinea; s__Defluviilinea sp002050275	Bacteria	Chloroflexi	Anaerolineae	Anaerolineales	Anaerolineaceae	UTCFX1	NA	2	8	656	6.64777e-17	2	8	1072	0	0	0	0	0	0	0	0	0	0	0	0	0	0	0	0	0	0	0	0	0	0	0	0	0.00124131	0	0.00307741	0	0	0	0.00133002	0	0	0
ASV520	d__Bacteria; p__Planctomycetota; c__Planctomycetia; o__Pirellulales; f__Pirellulaceae; g__; s__	Bacteria	Planctomycetota	Planctomycetes	Pirellulales	Pirellulaceae	Pir4 lineage	NA	2	26	346	1.06364e-16	2	26	680	0	0	0	0	0	0	0	0	0	0	0	0	0	0	0	0	0	0	0	0	0.00170626	0	0.00121136	0	0.00176475	0.00106536	0.00125219	0.000597261	0.000348513	0.00137067	0.00146303	0.00771789	0.00477742	0.00436575
ASV343	d__Bacteria; p__Pseudomonadota; c__Alphaproteobacteria; o__Rhizobiales; f__Rhizobiaceae; g__Pseudaminobacter; s__	Bacteria	Proteobacteria	Alphaproteobacteria	Rhizobiales	Rhizobiaceae	Pseudaminobacter	NA	2	35	194	2.65911e-16	2	35	355	0	0	0	0	0	0	0	0	0	0	0	0	0	0	0	0	0	0	0	0	0.00165062	0	0.00210944	0	0.00239288	0	0.00517854	0.000781601	0	0.00160564	0	0.00259101	0.00875861	0.00351211
ASV143	d__Bacteria; p__Pseudomonadota; c__Gammaproteobacteria; o__Burkholderiales; f__Burkholderiaceae; g__Piscinibacter; s__	Bacteria	Proteobacteria	Gammaproteobacteria	Burkholderiales	Comamonadaceae	Piscinibacter	NA	2	33	325	5.31822e-17	2	33	541	0	0.00262955	0.00115707	0	0	0	0	0	0.000282706	0	0	0.000144774	0	0.00278521	0.000853242	0.000467311	0	0	0	0.000462725	0.00758545	0.0054165	0.012218	0.000509118	0.00529425	0.00557455	0.00429777	0.0056703	0.00490822	0.00458195	0.00328072	0.00940848	0.0100733	0.00712178
ASV252	d__Bacteria; p__Verrucomicrobiota; c__Verrucomicrobiia; o__Chthoniobacterales; f__Xiphinematobacteraceae; g__Xiphinematobacter; s__	Bacteria	Verrucomicrobiota	Verrucomicrobiae	Chthoniobacterales	Xiphinematobacteraceae	Candidatus Xiphinematobacter	NA	2	25	976	7.97733e-17	2	25	2405	0	0	0	0	0	0	0	0	0	0	0	0	0	0	0	0	0	0	0	0	0.000259649	0	0.000626566	0	0	0	0.00486019	0	0	0.00293715	0.000487675	0.00119444	0.00437005	0.00595107
ASV301	d__Bacteria; p__Pseudomonadota; c__Alphaproteobacteria; o__Rhizobiales; f__Xanthobacteraceae; g__; s__	Bacteria	Proteobacteria	Alphaproteobacteria	Rhizobiales	Xanthobacteraceae	NA	NA	2	26	254	1.06364e-16	2	26	373	0	0	0	0	0	0	0	0	0	0	0	0	0	0	0	0.000889398	0	0	0	0	0.00146516	0.000334696	0.00643275	0	0.00198908	0.000222982	0.00749191	0.00275773	0	0.00199726	0	0.00398758	0.00242575	0.00229263
ASV803	d__Bacteria; p__Bacteroidota; c__Bacteroidia; o__Chitinophagales; f__Chitinophagaceae; g__Terrimonas; s__	Bacteria	Bacteroidota	Bacteroidia	Chitinophagales	Chitinophagaceae	Terrimonas	NA	2	4	12	2.32672e-17	2	4	12	0	0	0	0	0	0	0	0	0	0	0	0	0	0	0	0	0	0	0	0	0	0	0	0	0.000807597	0	0.00107179	0	0	0	0.000709346	0.000422647	0.000740686	0.000560962
ASV133	d__Bacteria; p__Pseudomonadota; c__Gammaproteobacteria; o__Burkholderiales; f__Burkholderiaceae; g__; s__	Bacteria	Proteobacteria	Gammaproteobacteria	Burkholderiales	Sutterellaceae	NA	NA	2	23	9025	1.06364e-16	2	23	22746	0	0	0	0	0	0	0	0	0	0	0	0	0	0	0	0	0	0	0	0	0	0	0	0	0	0	0.00407492	0.000147472	0	0	0.00620677	0.000330767	0.0121658	0.00526816
ASV487	d__Bacteria; p__Pseudomonadota; c__Gammaproteobacteria; o__Burkholderiales; f__; g__; s__	Bacteria	Proteobacteria	Gammaproteobacteria	Burkholderiales	TRA3-20	NA	NA	2	20	77	2.65911e-17	2	20	111	0	0.000315546	0.0013422	0	0	0	0	0	0	0	0	0	0.000270165	0.00202561	0.00027103	0.00164313	0.000461642	0.000452205	0	0.000411311	0.00337543	0.00160654	0.003467	0	0.00210873	0.00156087	0.00116729	0.00272086	0.00168448	0.00219307	0.00124135	0.00260938	0.00159247	0.00129265
ASV372	d__Bacteria; p__Pseudomonadota; c__Gammaproteobacteria; o__Burkholderiales; f__; g__; s__	Bacteria	Proteobacteria	Gammaproteobacteria	Burkholderiales	SC-I-84	NA	NA	2	34	608	1.59547e-16	2	34	850	0	0	0	0	0	0	0	0	0	0	0	0	0	0	0	0	0	0	0	0	0.00393182	0	0.00626566	0	0.00200404	0	0.00355494	0.00105442	0	0.00419033	0	0.00317904	0.00444412	0.0039999
ASV70	d__Bacteria; p__Verrucomicrobiota; c__Verrucomicrobiia; o__Chthoniobacterales; f__UBA10450; g__Udaeobacter; s__	Bacteria	Verrucomicrobiota	Verrucomicrobiae	Chthoniobacterales	Chthoniobacteraceae	Candidatus Udaeobacter	NA	2	40	625	1.59547e-16	2	40	1149	0	0	0.00780635	0	0	0	0	0	0	0	0	0	0	0.0160059	0.000341297	0.000618056	0	0	0	0.0032048	0.00571227	0.00604127	0.0318296	0	0.00617662	0.0100837	0.00404308	0.0148578	0.0057069	0.0395536	0.0345806	0.0157849	0.0238501	0.0166825
ASV622	NA	Bacteria	NB1-j	NA	NA	NA	NA	NA	2	3	11	1.99433e-17	2	3	25	0	0	0	0	0	0	0	0	0	0	0	0	0	0	0	0	0	0	0	0	0.00137243	0	0	0	0.000403799	0	0.00172972	0	0	0	0	0	0.000444412	0
ASV337	d__Bacteria; p__Bacteroidota; c__Bacteroidia; o__Cytophagales; f__Microscillaceae; g__; s__	Bacteria	Bacteroidota	Bacteroidia	Cytophagales	Microscillaceae	Hassallia	NA	2	3	150	1.99433e-17	2	3	273	0	0	0	0	0	0	0	0	0	0	0	0	0	0	0	0	0	0	0	0	0	0	0	0	0	0	0.00160238	0	0	0	0.00141869	0	0.000240723	0.000414624
ASV269	d__Bacteria; p__Pseudomonadota; c__Gammaproteobacteria; o__Steroidobacterales; f__Steroidobacteraceae; g__UBA964; s__	Bacteria	Proteobacteria	Gammaproteobacteria	Gammaproteobacteria Incertae Sedis	Unknown Family	Acidibacter	NA	2	10	12	1.32955e-17	2	10	12	0	0	0	0	0	0	0	0	0	0	0	0	0	0	0	0	0	0	0	0	0.00142807	0	0.000730994	0	0.00459134	0	0.0043296	0.000176966	0	0.00262385	0.000576343	0.00376707	0.00581438	0.00502427
ASV345	d__Bacteria; p__Pseudomonadota; c__Alphaproteobacteria; o__Rhizobiales; f__Hyphomicrobiaceae; g__; s__	Bacteria	Proteobacteria	Alphaproteobacteria	Rhizobiales	Hyphomicrobiaceae	Pedomicrobium	NA	2	13	51	6.64777e-17	2	13	57	0	0.000771334	0.000678813	0	0	0	0	0	0	0	0	0	0	0.00106706	0	0.000723578	0	0	0	0	0.00315288	0.000680549	0.003467	0	0.0035295	0.00156087	0.00227092	0.00305267	0.00229438	0.0019581	0	0.00259101	0.00299978	0.00146338
ASV178	d__Bacteria; p__Pseudomonadota; c__Gammaproteobacteria; o__Burkholderiales; f__Nitrosomonadaceae; g__; s__	Bacteria	Proteobacteria	Gammaproteobacteria	Burkholderiales	Nitrosomonadaceae	mle1-7	NA	2	18	608	2.65911e-17	2	18	1450	8.03981e-17	0	0.00384147	0	0.000122721	0.00172618	0.0071899	0	0	0	0.00473649	0	0	0.00461188	0.00280064	0.00397968	0.00717195	0	0.00121925	0.000651243	0.00604611	0.000658236	0.00572264	0	0.0061168	0.00190773	0.00658991	0.00432093	0.00261385	0.00458195	0.000665012	0.00393245	0.00196282	0.00114631
ASV290	d__Bacteria; p__Chloroflexota; c__Anaerolineae; o__Anaerolineales; f__Anaerolineaceae; g__; s__	Bacteria	Chloroflexi	Anaerolineae	Anaerolineales	Anaerolineaceae	NA	NA	2	1	0	9.14069e-18	2	1	0	0	0	0	0	0	0	0	0	0	0	0	0	0	0	0	0	0	0	0	0	0.00120551	0	0	0	0.00246766	0.00146177	0.00153871	0	0	0	0.00230537	0.00132307	0.00196282	0.000365845
ASV431	d__Bacteria; p__Methylomirabilota; c__Methylomirabilia; o__Rokubacteriales; f__; g__; s__	Bacteria	Methylomirabilota	Methylomirabilia	Rokubacteriales	WX65	NA	NA	2	12	1961	9.30688e-17	2	12	7856	0	0	0	0	0	0	0	0	0	0	0	0	0	0	0	0	0	0	0	0	0.00400601	0	0.000877193	0	0.00201899	0	0.00248315	0	0	0.000391619	0	0.00163546	0.00177765	0.00180483
ASV135	d__Bacteria; p__Acidobacteriota; c__Vicinamibacteria; o__Vicinamibacterales; f__; g__; s__	Bacteria	Acidobacteriota	Vicinamibacteria	Vicinamibacterales	NA	NA	NA	2	3	0	1.99433e-17	2	3	0	0	0	0.00138848	0.000365986	0	0.000346318	0	0	0	0	0	0	0	0.0030565	0.00167637	0.00299983	0	0	0	0	0.0105158	0.00119375	0.00697577	0.00516832	0.00865924	0.00495516	0.00193134	0.00297893	0.00287523	0.00203642	0.00128569	0.00611919	0.00440708	0.00648765
ASV147	d__Bacteria; p__Pseudomonadota; c__Alphaproteobacteria; o__Rhizobiales; f__Methyloligellaceae; g__; s__	Bacteria	Proteobacteria	Alphaproteobacteria	Rhizobiales	Methyloligellaceae	NA	NA	2	29	922	2.65911e-16	2	29	1728	0	0	0	0	0	0	0	0	0	0	0	0	0	0	0	0	0	0	0	0	0.00582355	0	0.00350877	0	0.00224333	0.00208117	0.0133708	0.00174017	0	0.00391619	0.00110835	0.00301365	0.00337012	0.00180483
ASV182	d__Bacteria; p__Pseudomonadota; c__Alphaproteobacteria; o__Reyranellales; f__Reyranellaceae; g__Reyranella; s__	Bacteria	Proteobacteria	Alphaproteobacteria	Reyranellales	Reyranellaceae	Reyranella	NA	2	10	1	1.32955e-17	2	10	1	0	0	0	0.000328125	0	0	0	0	0	0	0	0	0	0.00146495	0	0.000195969	0	0.000660916	0	0	0.00133534	0.00498697	0.000814536	0	0.00240784	0.000668946	0.0019844	0.00168118	0.0010891	0.00395536	0.00678312	0.00764439	0.0091845	0.00548767
ASV250	d__Bacteria; p__Acidobacteriota; c__Holophagae; o__; f__; g__; s__	Bacteria	Acidobacteriota	Holophagae	Subgroup 7	NA	NA	NA	2	14	1567	5.31822e-17	2	14	5228	0	0	0	0	0	0	0	0	0	0	0	0	0	0.00113941	0	0	0	0	0	0	0.00682505	0.000674971	0.00779031	0	0.00321543	0.0023537	0.00226031	0.00250702	0.00156831	0.00505189	0.00354673	0.00490637	0.00812903	0.00160972
ASV296	d__Bacteria; p__Pseudomonadota; c__Gammaproteobacteria; o__Burkholderiales; f__Nitrosomonadaceae; g__; s__	Bacteria	Proteobacteria	Gammaproteobacteria	Burkholderiales	Nitrosomonadaceae	IS-44	NA	2	5	811	5.31822e-17	2	5	1926	0	0	0	0	0	0	0	0	0	0	0	0	0	0.000506402	0	0	0	0	0	0	0.0035609	0	0.000355054	0.000262273	0.00438196	0.000545067	0.00238765	5.89888e-05	0	0	0	0.00472262	0.000333309	0.000536572
ASV271	d__Bacteria; p__Acidobacteriota; c__; o__; f__; g__; s_	Bacteria	Acidobacteriota	Subgroup 22	NA	NA	NA	NA	2	5	951	3.98866e-17	2	5	2118	0	0	0.000215986	0	0	0	0	0	0	0	0	0	0	0.000434059	0	0.000346715	0	0	0	0	0.00517443	0.000312383	0.00271512	0	0.00403799	0.00109013	0.00502998	0.000567767	0.000697026	0.00207558	0.000310339	0.00143332	0.000148137	0.000170728
ASV169	d__Bacteria; p__Verrucomicrobiota; c__Verrucomicrobiia; o__Limisphaerales; f__Pedosphaeraceae; g__; s__	Bacteria	Verrucomicrobiota	Verrucomicrobiae	Pedosphaerales	Pedosphaeraceae	NA	NA	2	2	0	1.32955e-17	2	2	0	0	0	0	0	0	0	0	0	0	0	0	0	0	0	0	0	0	0	0	0	0	0	0.000626566	0	0.00168997	0.000916704	0.00394758	0	0	0	0	0	0	0
ASV43	d__Bacteria; p__Pseudomonadota; c__Alphaproteobacteria; o__Rhizobiales; f__Xanthobacteraceae; g__Bradyrhizobium; s__	Bacteria	Proteobacteria	Alphaproteobacteria	Rhizobiales	Xanthobacteraceae	Bradyrhizobium	NA	2	16	609	9.30688e-17	2	16	705	0	0.00252437	0	0.00232212	0	0	0	0	0.00117606	0	0	0	0	0	0	0.00198984	0	0	0	0	0.0065654	0.00958905	0.0202799	0	0.00738802	0.00297309	0.00834085	0.0134421	0.00728973	0.00963384	0.0104628	0.0119076	0.0163506	0.00846321
ASV152	d__Bacteria; p__Pseudomonadota; c__Gammaproteobacteria; o__Burkholderiales; f__Nitrosomonadaceae; g__; s__	Bacteria	Proteobacteria	Gammaproteobacteria	Burkholderiales	Nitrosomonadaceae	MND1	NA	2	2	120	1.66194e-17	2	2	275	0	0	0	0	0	0	0	0	0	0	0	0	0	0	0	0	0	0	0	0	0.00157644	0	0.000960735	0	0.00227324	0	0.0023452	0	0	0.000822401	0.00075368	0.00202135	0.00190727	0.000658521
ASV3655	d__Bacteria; p__Bacteroidota; c__Bacteroidia; o__Flavobacteriales; f__Flavobacteriaceae; g__; s__	Bacteria	Bacteroidota	Bacteroidia	Flavobacteriales	Flavobacteriaceae	NA	NA	NA	NA	NA	NA	3	2	0	0	0	0	0	0	0	0	0	0	0	0	0	0	0	0	0	0	0	0	0	0	0	0	0	0	0	0	0	0	0	0	0	0	0
ASV4593	d__Bacteria; p__Bacteroidota; c__Bacteroidia; o__Flavobacteriales; f__Flavobacteriaceae; g__Flavobacterium; s__	Bacteria	Bacteroidota	Bacteroidia	Flavobacteriales	Flavobacteriaceae	Flavobacterium	NA	NA	NA	NA	NA	3	2	0	0	0	0	0	0	0	0	0	0	0	0	0	0	0	0	0	0	0	0	0	0	0	0	0	0	0	0	0	0	0	0	0	0	0
ASV4671	d__Bacteria; p__Cyanobacteriota; c__Cyanobacteriia; o__Cyanobacteriales; f__Xenococcaceae; g__Waterburya; s__	Bacteria	Cyanobacteria	Cyanobacteriia	Cyanobacteriales	Xenococcaceae	Pleurocapsa PCC-7319	NA	NA	NA	NA	NA	3	14	150	0	0	0	0	0	0	0	0	0	0	0	0	0	0	0	0	0	0	0	0	0	0	0	0	0	0	0	0	0	0	0	0	0	0
ASV4758	d__Bacteria; p__Pseudomonadota; c__Gammaproteobacteria; o__Burkholderiales; f__Chitinibacteraceae; g__Deefgea; s__	Bacteria	Proteobacteria	Gammaproteobacteria	Burkholderiales	Chitinibacteraceae	Deefgea	NA	NA	NA	NA	NA	3	10	10	0	0	0	0	0	0	0	0	0	0	0	0	0	0	0	0	0	0	0	0	0	0	0	0	0	0	0	0	0	0	0	0	0	0
ASV9377	d__Bacteria; p__Pseudomonadota; c__Alphaproteobacteria; o__Rhodospirillales; f__UXAT02; g__Defluviicoccus; s__	Bacteria	Proteobacteria	Alphaproteobacteria	Defluviicoccales	Defluviicoccaceae	Defluviicoccus	NA	NA	NA	NA	NA	3	6	0	0	0	0	0	0	0	0	0	0	0	0	0	0	0	0	0	0	0	0	0	0	0	0	0	0	0	0	0	0	0	0	0	0	0
ASV4058	d__Bacteria; p__Bacteroidota; c__Bacteroidia; o__Chitinophagales; f__Saprospiraceae; g__; s__	Bacteria	Bacteroidota	Bacteroidia	Chitinophagales	Saprospiraceae	NA	NA	NA	NA	NA	NA	3	16	275	0	0	0	0	0	0	0	0	0	0	0	0	0	0	0	0	0	0	0	0	0	0	0	0	0	0	0	0	0	0	0	0	0	0
ASV4117	d__Bacteria; p__Bacteroidota; c__Bacteroidia; o__Flavobacteriales; f__Flavobacteriaceae; g__Flavobacterium; s__	Bacteria	Bacteroidota	Bacteroidia	Flavobacteriales	Flavobacteriaceae	Flavobacterium	NA	NA	NA	NA	NA	3	12	64	0	0	0	0	0	0	0	0	0	0	0	0	0	0	0	0	0	0	0	0	0	0	0	0	0	0	0	0	0	0	0	0	0	0
ASV4445	d__Bacteria; p__Nitrospirota; c__Nitrospiria; o__Nitrospirales; f__Nitrospiraceae; g__Nitrospira; s__	Bacteria	Nitrospirota	Nitrospiria	Nitrospirales	Nitrospiraceae	Nitrospira	NA	NA	NA	NA	NA	3	9	54	0	0	0	0	0	0	0	0	0	0	0	0	0	0	0	0	0	0	0	0	0	0	0	0	0	0	0	0	0	0	0	0	0	0
ASV4628	d__Bacteria; p__Bacteroidota; c__Bacteroidia; o__Flavobacteriales; f__Flavobacteriaceae; g__Flavobacterium; s__	Bacteria	Bacteroidota	Bacteroidia	Flavobacteriales	Flavobacteriaceae	Flavobacterium	NA	NA	NA	NA	NA	3	1	0	0	0	0	0	0	0	0	0	0	0	0	0	0	0	0	0	0	0	0	0	0	0	0	0	0	0	0	0	0	0	0	0	0	0
ASV2497	d__Bacteria; p__Cyanobacteriota; c__Cyanobacteriia; o__Cyanobacteriales; f__Xenococcaceae; g__Waterburya; s__	Bacteria	Cyanobacteria	Cyanobacteriia	Cyanobacteriales	Xenococcaceae	Pleurocapsa PCC-7319	NA	NA	NA	NA	NA	3	2	414	0	0	0	0	0	0	0	0	0	0	0	0	0	0	0	0	0	0	0	0	0	0	0	0	0	0	0	0	0	0	0	0	0	0
ASV3497	d__Bacteria; p__Bacteroidota; c__Bacteroidia; o__Cytophagales; f__Cyclobacteriaceae; g__; s__	Bacteria	Bacteroidota	Bacteroidia	Cytophagales	Cyclobacteriaceae	NA	NA	NA	NA	NA	NA	3	11	6	0	0	0	0	0	0	0	0	0	0	0	0	0	0	0	0	0	0	0	0	0	0	0	0	0	0	0	0	0	0	0	0	0	0
ASV4073	d__Bacteria; p__Pseudomonadota; c__Gammaproteobacteria; o__Pseudomonadales; f__Pseudomonadaceae; g__Pseudomonas; s__	Bacteria	Proteobacteria	Gammaproteobacteria	Pseudomonadales	Pseudomonadaceae	Pseudomonas	NA	NA	NA	NA	NA	3	9	0	0	0	0	0	0	0	0	0	0	0	0	0	0	0	0	0	0	0	0	0	0	0	0	0	0	0	0	0	0	0	0	0	0	0
ASV6725	d__Bacteria; p__Actinomycetota; c__Actinomycetes; o__Propionibacteriales; f__Nocardioidaceae; g__Nocardioides; s__	Bacteria	Actinobacteriota	Actinobacteria	Propionibacteriales	Nocardioidaceae	Nocardioides	NA	NA	NA	NA	NA	3	3	278	0	0	0	0	0	0	0	0	0	0	0	0	0	0	0	0	0	0	0	0	0	0	0	0	0	0	0	0	0	0	0	0	0	0
ASV3142	d__Bacteria; p__Bacteroidota; c__Bacteroidia; o__Chitinophagales; f__Saprospiraceae; g__; s__	Bacteria	Bacteroidota	Bacteroidia	Chitinophagales	Saprospiraceae	NA	NA	NA	NA	NA	NA	3	18	689	0	0	0	0	0	0	0	0	0	0	0	0	0	0	0	0	0	0	0	0	0	0	0	0	0	0	0	0	0	0	0	0	0	0
ASV4540	d__Bacteria; p__Pseudomonadota; c__Gammaproteobacteria; o__Burkholderiales; f__Nitrosomonadaceae; g__Nitrosospira; s__	Bacteria	Proteobacteria	Gammaproteobacteria	Burkholderiales	Nitrosomonadaceae	Nitrosospira	NA	NA	NA	NA	NA	3	1	0	0	0	0	0	0	0	0	0	0	0	0	0	0	0	0	0	0	0	0	0	0	0	0	0	0	0	0	0	0	0	0	0	0	0
ASV3941	d__Bacteria; p__Pseudomonadota; c__Alphaproteobacteria; o__Sphingomonadales; f__Sphingomonadaceae; g__Sphingorhabdus; s__	Bacteria	Proteobacteria	Alphaproteobacteria	Sphingomonadales	Sphingomonadaceae	Sphingorhabdus	NA	NA	NA	NA	NA	3	3	0	0	0	0	0	0	0	0	0	0	0	0	0	0	0	0	0	0	0	0	0	0	0	0	0	0	0	0	0	0	0	0	0	0	0
ASV4043	d__Bacteria; p__Pseudomonadota; c__Gammaproteobacteria; o__Burkholderiales; f__Burkholderiaceae; g__Limnobacter; s__	Bacteria	Proteobacteria	Gammaproteobacteria	Burkholderiales	Burkholderiaceae	Limnobacter	NA	NA	NA	NA	NA	3	4	156	0	0	0	0	0	0	0	0	0	0	0	0	0	0	0	0	0	0	0	0	0	0	0	0	0	0	0	0	0	0	0	0	0	0
ASV5330	d__Bacteria; p__Actinomycetota; c__Actinomycetes; o__Sporichthyales; f__Sporichthyaceae; g__Sporichthya; s__	Bacteria	Actinobacteriota	Actinobacteria	Frankiales	Sporichthyaceae	Sporichthya	NA	NA	NA	NA	NA	3	8	26	0	0	0	0	0	0	0	0	0	0	0	0	0	0	0	0	0	0	0	0	0	0	0	0	0	0	0	0	0	0	0	0	0	0
ASV3332	d__Bacteria; p__Pseudomonadota; c__Gammaproteobacteria; o__Burkholderiales; f__Burkholderiaceae; g__; s__	Bacteria	Proteobacteria	Gammaproteobacteria	Burkholderiales	Comamonadaceae	NA	NA	NA	NA	NA	NA	3	2	0	0	0	0	0	0	0	0	0	0	0	0	0	0	0	0	0	0	0	0	0	0	0	0	0	0	0	0	0	0	0	0	0	0	0
ASV4260	d__Bacteria; p__Bacteroidota; c__Bacteroidia; o__Chitinophagales; f__Saprospiraceae; g__; s__	Bacteria	Bacteroidota	Bacteroidia	Chitinophagales	Saprospiraceae	NA	NA	NA	NA	NA	NA	3	16	46	0	0	0	0	0	0	0	0	0	0	0	0	0	0	0	0	0	0	0	0	0	0	0	0	0	0	0	0	0	0	0	0	0	0
ASV5285	d__Bacteria; p__Planctomycetota; c__Planctomycetia; o__Planctomycetales; f__Planctomycetaceae; g__Planctomyces_A; s__Planctomyces_A sp001610835	Bacteria	Planctomycetota	Planctomycetes	Planctomycetales	Rubinisphaeraceae	SH-PL14	NA	NA	NA	NA	NA	3	1	0	0	0	0	0	0	0	0	0	0	0	0	0	0	0	0	0	0	0	0	0	0	0	0	0	0	0	0	0	0	0	0	0	0	0
ASV1383	d__Bacteria; p__Pseudomonadota; c__Gammaproteobacteria; o__Burkholderiales; f__; g__; s__	Bacteria	Proteobacteria	Gammaproteobacteria	Burkholderiales	NA	NA	NA	NA	NA	NA	NA	3	1	0	0	0	0	0	0	0	0	0	0	0	0	0	0	0	0	0	0	0	0	0	0	0	0	0	0	0	0	0	0	0	0	0	0	0
ASV1540	d__Bacteria; p__Cyanobacteriota; c__Cyanobacteriia; o__Cyanobacteriales; f__Chamaesiphonaceae; g__Chamaesiphon ; s__	Bacteria	Cyanobacteria	Cyanobacteriia	Leptolyngbyales	Leptolyngbyaceae	Chamaesiphon PCC-7430	NA	NA	NA	NA	NA	3	9	215	0	0	0	0	0	0	0	0	0	0	0	0	0	0	0	0	0	0	0	0	0	0	0	0	0	0	0	0	0	0	0	0	0	0
ASV1994	d__Bacteria; p__Cyanobacteriota; c__Cyanobacteriia; o__Cyanobacteriales; f__Xenococcaceae; g__Waterburya; s__	Bacteria	Cyanobacteria	Cyanobacteriia	Cyanobacteriales	Xenococcaceae	Pleurocapsa PCC-7319	NA	NA	NA	NA	NA	3	7	103	0	0	0	0	0	0	0	0	0	0	0	0	0	0	0	0	0	0	0	0	0	0	0	0	0	0	0	0	0	0	0	0	0	0
ASV2648	d__Bacteria; p__Bacteroidota; c__Bacteroidia; o__Flavobacteriales; f__Flavobacteriaceae; g__Flavobacterium; s__	Bacteria	Bacteroidota	Bacteroidia	Flavobacteriales	Flavobacteriaceae	Flavobacterium	NA	NA	NA	NA	NA	3	2	140	0	0	0	0	0	0	0	0	0	0	0	0	0	0	0	0	0	0	0	0	0	0	0	0	0	0	0	0	0	0	0	0	0	0
ASV2803	d__Bacteria; p__Cyanobacteriota; c__Cyanobacteriia; o__; f__; g__; s__	Bacteria	Cyanobacteria	Cyanobacteriia	SepB-3	NA	NA	NA	NA	NA	NA	NA	3	8	298	0	0	0	0	0	0	0	0	0	0	0	0	0	0	0	0	0	0	0	0	0	0	0	0	0	0	0	0	0	0	0	0	0	0
ASV4884	d__Bacteria; p__Pseudomonadota; c__Gammaproteobacteria; o__Nevskiales; f__; g__; s__	Bacteria	Proteobacteria	Gammaproteobacteria	Salinisphaerales	Solimonadaceae	NA	NA	NA	NA	NA	NA	3	5	21	0	0	0	0	0	0	0	0	0	0	0	0	0	0	0	0	0	0	0	0	0	0	0	0	0	0	0	0	0	0	0	0	0	0
ASV5774	d__Bacteria; p__Bacteroidota; c__Bacteroidia; o__Cytophagales; f__Cyclobacteriaceae; g__Algoriphagus; s__	Bacteria	Bacteroidota	Bacteroidia	Cytophagales	Cyclobacteriaceae	Algoriphagus	NA	NA	NA	NA	NA	3	1	0	0	0	0	0	0	0	0	0	0	0	0	0	0	0	0	0	0	0	0	0	0	0	0	0	0	0	0	0	0	0	0	0	0	0
ASV1044	d__Bacteria; p__Cyanobacteriota; c__Cyanobacteriia; o__; f__; g__; s__	Bacteria	Cyanobacteria	Cyanobacteriia	Leptolyngbyales	Leptolyngbyaceae	Leptolyngbya FYG	NA	NA	NA	NA	NA	3	2	140	0	0	0	0	0	0	0	0	0	0	0	0	0	0	0	0	0	0	0	0	0	0	0	0	0	0	0	0	0	0	0	0	0	0
ASV3744	d__Bacteria; p__Bacteroidota; c__Bacteroidia; o__Chitinophagales; f__Saprospiraceae; g__; s__	Bacteria	Bacteroidota	Bacteroidia	Chitinophagales	Saprospiraceae	NA	NA	NA	NA	NA	NA	3	11	455	0	0	0	0	0	0	0	0	0	0	0	0	0	0	0	0	0	0	0	0	0	0	0	0	0	0	0	0	0	0	0	0	0	0
ASV3936	d__Bacteria; p__Deinococcota; c__Deinococci; o__Deinococcales; f__Deinococcaceae; g__; s__	Bacteria	Deinococcota	Deinococci	Deinococcales	Deinococcaceae	NA	NA	NA	NA	NA	NA	3	1	0	0	0	0	0	0	0	0	0	0	0	0	0	0	0	0	0	0	0	0	0	0	0	0	0	0	0	0	0	0	0	0	0	0	0
ASV1656	d__Bacteria; p__Patescibacteriota; c__; o__; f__; g__; s__	Bacteria	Patescibacteria	Parcubacteria	NA	NA	NA	NA	NA	NA	NA	NA	3	1	0	0	0	0	0	0	0	0	0	0	0	0	0	0	0	0	0	0	0	0	0	0	0	0	0	0	0	0	0	0	0	0	0	0	0
ASV2135	d__Bacteria; p__Pseudomonadota; c__Alphaproteobacteria; o__Rickettsiales; f__Rickettsiaceae; g__Megaera; s__	Bacteria	Proteobacteria	Alphaproteobacteria	Rickettsiales	Rickettsiaceae	Candidatus Megaira	NA	NA	NA	NA	NA	3	2	0	0	0	0	0	0	0	0	0	0	0	0	0	0	0	0	0	0	0	0	0	0	0	0	0	0	0	0	0	0	0	0	0	0	0
ASV2229	d__Bacteria; p__Bacteroidota; c__Bacteroidia; o__Flavobacteriales; f__Flavobacteriaceae; g__Flavobacterium; s__	Bacteria	Bacteroidota	Bacteroidia	Flavobacteriales	Flavobacteriaceae	Flavobacterium	NA	NA	NA	NA	NA	3	2	0	0	0	0	0	0	0	0	0	0	0	0	0	0	0	0	0	0	0	0	0	0	0	0	0	0	0	0	0	0	0	0	0	0	0
ASV3317	d__Bacteria; p__Bacteroidota; c__Bacteroidia; o__Chitinophagales; f__Saprospiraceae; g__; s__	Bacteria	Bacteroidota	Bacteroidia	Chitinophagales	Saprospiraceae	NA	NA	NA	NA	NA	NA	3	4	0	0	0	0	0	0	0	0	0	0	0	0	0	0	0	0	0	0	0	0	0	0	0	0	0	0	0	0	0	0	0	0	0	0	0
ASV3374	d__Bacteria; p__Bacteroidota; c__Bacteroidia; o__Flavobacteriales; f__Flavobacteriaceae; g__Flavobacterium; s__	Bacteria	Bacteroidota	Bacteroidia	Flavobacteriales	Flavobacteriaceae	Flavobacterium	NA	NA	NA	NA	NA	3	2	0	0	0	0	0	0	0	0	0	0	0	0	0	0	0	0	0	0	0	0	0	0	0	0	0	0	0	0	0	0	0	0	0	0	0
ASV3635	d__Bacteria; p__Bacteroidota; c__Bacteroidia; o__Chitinophagales; f__Saprospiraceae; g__; s__	Bacteria	Bacteroidota	Bacteroidia	Chitinophagales	Saprospiraceae	NA	NA	NA	NA	NA	NA	3	16	1475	0	0	0	0	0	0	0	0	0	0	0	0	0	0	0	0	0	0	0	0	0	0	0	0	0	0	0	0	0	0	0	0	0	0
ASV5176	NA	Bacteria	NA	NA	NA	NA	NA	NA	NA	NA	NA	NA	3	3	0	0	0	0	0	0	0	0	0	0	0	0	0	0	0	0	0	0	0	0	0	0	0	0	0	0	0	0	0	0	0	0	0	0	0
ASV1006	d__Bacteria; p__Cyanobacteriota; c__Cyanobacteriia; o__Cyanobacteriales; f__Xenococcaceae; g__Waterburya; s__	Bacteria	Cyanobacteria	Cyanobacteriia	Cyanobacteriales	Xenococcaceae	Pleurocapsa PCC-7319	NA	NA	NA	NA	NA	3	7	4	0	0	0	0	0	0	0	0	0	0	0	0	0	0	0	0	0	0	0	0	0	0	0	0	0	0	0	0	0	0	0	0	0	0
ASV1460	d__Bacteria; p__Cyanobacteriota; c__Cyanobacteriia; o__Cyanobacteriales; f__Nostocaceae; g__; s__	Bacteria	Cyanobacteria	Cyanobacteriia	Leptolyngbyales	Leptolyngbyaceae	Calothrix KVSF5	NA	NA	NA	NA	NA	3	2	0	0	0	0	0	0	0	0	0	0	0	0	0	0	0	0	0	0	0	0	0	0	0	0	0	0	0	0	0	0	0	0	0	0	0
ASV1482	d__Bacteria; p__Bacillota; c__Bacilli; o__Exiguobacteriales; f__Exiguobacteriaceae; g__Exiguobacterium; s__	Bacteria	Firmicutes	Bacilli	Exiguobacterales	Exiguobacteraceae	Exiguobacterium	NA	NA	NA	NA	NA	3	2	0	0	0	0	0	0	0	0	0	0	0	0	0	0	0	0	0	0	0	0	0	0	0	0	0	0	0	0	0	0	0	0	0	0	0
ASV1880	d__Bacteria; p__Bacteroidota; c__Bacteroidia; o__Flavobacteriales; f__Flavobacteriaceae; g__Flavobacterium; s__	Bacteria	Bacteroidota	Bacteroidia	Flavobacteriales	Flavobacteriaceae	Flavobacterium	NA	NA	NA	NA	NA	3	8	288	0	0	0	0	0	0	0	0	0	0	0	0	0	0	0	0	0	0	0	0	0	0	0	0	0	0	0	0	0	0	0	0	0	0
ASV2677	d__Bacteria; p__Pseudomonadota; c__Gammaproteobacteria; o__Acidiferrobacterales; f__Sulfurifustaceae; g__Sulfurifustis; s__	Bacteria	Proteobacteria	Gammaproteobacteria	Acidiferrobacterales	Acidiferrobacteraceae	Sulfurifustis	NA	NA	NA	NA	NA	3	5	417	0	0	0	0	0	0	0	0	0	0	0	0	0	0	0	0	0	0	0	0	0	0	0	0	0	0	0	0	0	0	0	0	0	0
ASV3825	d__Bacteria; p__Pseudomondota; c__Gammaproteobacteria; o__; f__; g__; s__	Bacteria	Proteobacteria	Gammaproteobacteria	NA	NA	NA	NA	NA	NA	NA	NA	3	9	280	0	0	0	0	0	0	0	0	0	0	0	0	0	0	0	0	0	0	0	0	0	0	0	0	0	0	0	0	0	0	0	0	0	0
ASV4584	d__Bacteria; p__Bacteroidota; c__Bacteroidia; o__Cytophagales; f__Spirosomataceae; g__Emticicia; s__	Bacteria	Bacteroidota	Bacteroidia	Cytophagales	Spirosomaceae	Emticicia	NA	NA	NA	NA	NA	3	2	0	0	0	0	0	0	0	0	0	0	0	0	0	0	0	0	0	0	0	0	0	0	0	0	0	0	0	0	0	0	0	0	0	0	0
ASV566	d__Bacteria; p__Cyanobacteriota; c__Cyanobacteriia; o__Cyanobacteriales; f__Nostocaceae; g__; s__	Bacteria	Cyanobacteria	Cyanobacteriia	Leptolyngbyales	Leptolyngbyaceae	Calothrix KVSF5	NA	NA	NA	NA	NA	3	13	1900	0	0	0	0	0	0	0	0	0	0	0	0	0	0	0	0	0	0	0	0	0	0	0	0	0	0	0	0	0	0	0	0	0	0
ASV2893	d__Bacteria; p__Pseudomonadota; c__Gammaproteobacteria; o__Burkholderiales; f__Burkholderiaceae; g__Limnobacter; s__	Bacteria	Proteobacteria	Gammaproteobacteria	Burkholderiales	Burkholderiaceae	Limnobacter	NA	NA	NA	NA	NA	3	3	78	0	0	0	0	0	0	0	0	0	0	0	0	0	0	0	0	0	0	0	0	0	0	0	0	0	0	0	0	0	0	0	0	0	0
ASV1498	d__Bacteria; p__Pseudomonadota; c__Gammaproteobacteria; o__Pseudomonadales; f__Moraxellaceae; g__Acinetobacter; s__	Bacteria	Proteobacteria	Gammaproteobacteria	Pseudomonadales	Moraxellaceae	Acinetobacter	NA	NA	NA	NA	NA	3	2	0	6.69984e-18	0	0	0	0	0	0	0	0	0	0	0	0	0	0	0	0	0	0	0	0	0	0	0	0	0	0	0	0	0	0	0	0	0
ASV2006	d__Bacteria; p__Cyanobacteriota; c__Cyanobacteriia; o__Cyanobacteriales; f__Nostocaceae; g__; s__	Bacteria	Cyanobacteria	Cyanobacteriia	Leptolyngbyales	Leptolyngbyaceae	Calothrix KVSF5	NA	NA	NA	NA	NA	3	3	25	0	0	0	0	0	0	0	0	0	0	0	0	0	0	0	0	0	0	0	0	0	0	0	0	0	0	0	0	0	0	0	0	0	0
ASV3155	d__Bacteria; p__Bdellovibrionota; c__Bdellovibrionia; o__Bdellovibrionales; f__Bdellovibrionaceae; g__; s__	Bacteria	Bdellovibrionota	Oligoflexia	Oligoflexales	Oligoflexaceae	NA	NA	NA	NA	NA	NA	3	6	1	0	0	0	0	0	0	0	0	0	0	0	0	0	0	0	0	0	0	0	0	0	0	0	0	0	0	0	0	0	0	0	0	0	0
ASV3257	d__Bacteria; p__Cyanobacteriota; c__Cyanobacteriia; o__Cyanobacteriales; f__Microcoleaceae; g__Microcoleus; s__Microcoleus bourrellyi	Bacteria	Cyanobacteria	Cyanobacteriia	Cyanobacteriales	Phormidiaceae	Tychonema CCAP 1459-11B	bourrellyi	NA	NA	NA	NA	3	1	0	0	0	0	0	0	0	0	0	0	0	0	0	0	0	0	0	0	0	0	0	0	0	0	0	0	0	0	0	0	0	0	0	0	0
ASV3864	d__Bacteria; p__Fibrobacterota; c__Fibrobacteria; o__Fibrobacterales; f__Fibrobacteraceae; g__; s__	Bacteria	Fibrobacterota	Fibrobacteria	Fibrobacterales	Fibrobacteraceae	NA	NA	NA	NA	NA	NA	3	1	0	1.67496e-18	0	0	0	0	0	0	0	0	0	0	0	0	0	0	0	0	0	0	0	0	0	0	0	0	0	0	0	0	0	0	0	0	0
ASV1232	d__Bacteria; p__Pseudomonadota; c__Gammaproteobacteria; o__Burkholderiales; f__Burkholderiaceae; g__Hydrogenophaga; s__	Bacteria	Proteobacteria	Gammaproteobacteria	Burkholderiales	Comamonadaceae	Hydrogenophaga	NA	NA	NA	NA	NA	3	11	56	0	0	0	0	0	0	0	0	0	0	0	0	0	0	0	0	0	0	0	0	0	0	0	0	0	0	0	0	0	0	0	0	0	0
ASV1557	d__Bacteria; p__Verrucomicrobiota; c__Verrucomicrobiia; o__Verrucomicrobiales; f__Akkermansiaceae; g__Luteolibacter; s__	Bacteria	Verrucomicrobiota	Verrucomicrobiae	Verrucomicrobiales	Rubritaleaceae	Luteolibacter	NA	NA	NA	NA	NA	3	1	0	0	0	0	0	0	0	0	0	0	0	0	0	0	0	0	0	0	0	0	0	0	0	0	0	0	0	0	0	0	0	0	0	0	0
ASV2632	d__Bacteria; p__Patescibacteriota; c__Minisyncoccia; o__UBA9973; f__; g__; s__	Bacteria	Patescibacteria	Parcubacteria	Candidatus Nomurabacteria	NA	NA	NA	NA	NA	NA	NA	3	2	10	0	0	0	0	0	0	0	0	0	0	0	0	0	0	0	0	0	0	0	0	0	0	0	0	0	0	0	0	0	0	0	0	0	0
ASV2991	d__Bacteria; p__Cyanobacteriota; c__Cyanobacteriia; o__Leptolyngbyales; f__Leptolyngbyaceae; ; g__; s__	Bacteria	Cyanobacteria	Cyanobacteriia	Leptolyngbyales	Leptolyngbyaceae	NA	NA	NA	NA	NA	NA	3	5	6	0	0	0	0	0	0	0	0	0	0	0	0	0	0	0	0	0	0	0	0	0	0	0	0	0	0	0	0	0	0	0	0	0	0
ASV1859	d__Bacteria; p__Pseudomonadota; c__Gammaproteobacteria; o__Burkholderiales; f__Leeiaceae; g__Leeia; s__	Bacteria	Proteobacteria	Gammaproteobacteria	Burkholderiales	Leeiaceae	Leeia	NA	NA	NA	NA	NA	3	1	0	0	0	0	0	0	0	0	0	0	0	0	0	0	0	0	0	0	0	0	0	0	0	0	0	0	0	0	0	0	0	0	0	0	0
ASV2184	d__Bacteria; p__Cyanobacteriota; c__Cyanobacteriia; o__Cyanobacteriales; f__Chamaesiphonaceae; g__Chamaesiphon ; s__	Bacteria	Cyanobacteria	Cyanobacteriia	Leptolyngbyales	Leptolyngbyaceae	Chamaesiphon PCC-7430	NA	NA	NA	NA	NA	3	5	576	0	0	0	0	0	0	0	0	0	0	0	0	0	0	0	0	0	0	0	0	0	0	0	0	0	0	0	0	0	0	0	0	0	0
ASV2600	d__Bacteria; p__Bacteroidota; c__Bacteroidia; o__Cytophagales; f__Cyclobacteriaceae; g__Luteivirga; s__	Bacteria	Bacteroidota	Bacteroidia	Cytophagales	Flammeovirgaceae	Luteivirga	NA	NA	NA	NA	NA	3	12	270	0	0	0	0	0	0	0	0	0	0	0	0	0	0	0	0	0	0	0	0	0	0	0	0	0	0	0	0	0	0	0	0	0	0
ASV706	d__Bacteria; p__Pseudomondota; c__Alphaproteobacteria; o__; f__; g__; s__	Bacteria	Proteobacteria	Alphaproteobacteria	NA	NA	NA	NA	NA	NA	NA	NA	3	15	327	0	0	0	0	0	0	0	0	0	0	0	0	0	0	0	0	0	0	0	0	0	0	0	0	0	0	0	0	0	0	0	0	0	0
ASV354	d__Bacteria; p__Bacteroidota; c__Bacteroidia; o__Flavobacteriales; f__Flavobacteriaceae; g__Flavobacterium; s__Flavobacterium chungangense	Bacteria	Bacteroidota	Bacteroidia	Flavobacteriales	Flavobacteriaceae	Flavobacterium	chungangense	NA	NA	NA	NA	3	8	587	0	0	0	0	0	0	0	0	0	0	0	0	0	0	0	0	0	0	0	0	0	0	0	0	0	0	0	0	0	0	0	0	0	0
ASV826	d__Bacteria; p__Bacteroidota; c__Flavobacteriia; o__Flavobacteriales; f__; g__; s__	Bacteria	Bacteroidota	Bacteroidia	Flavobacteriales	NS9 marine group	NA	NA	NA	NA	NA	NA	3	1	0	0	0	0	0	0	0	0	0	0	0	0	0	0	0	0	0	0	0	0	0	0	0	0	0	0	0	0	0	0	0	0	0	0	0
ASV2599	d__Archaea; p__Nanobdellota; c__Nanobdellia; o__Woesearchaeales;f__; g__; s__	Archaea	Nanoarchaeota	Nanoarchaeia	Woesearchaeales	SCGC AAA011-D5	NA	NA	NA	NA	NA	NA	3	2	8	0	0	0	0	0	0	0	0	0	0	0	0	0	0	0	0	0	0	0	0	0	0	0	0	0	0	0	0	0	0	0	0	0	0
ASV389	d__Bacteria; p__Bacteroidota; c__Bacteroidia; o__Chitinophagales; f__Chitinophagaceae; g__Parasediminibacterium; s__	Bacteria	Bacteroidota	Bacteroidia	Chitinophagales	Chitinophagaceae	Parasediminibacterium	NA	NA	NA	NA	NA	3	3	20	0	0	0	0	0	0	0	0	0	0	0	0	0	0	0	0	0	0	0	0	0	0	0	0	0	0	0	0	0	0	0	0	0	0
ASV648	d__Bacteria; p__Pseudomonadota; c__Gammaproteobacteria; o__Burkholderiales; f__Methylophilaceae; g__Methylotenera; s__	Bacteria	Proteobacteria	Gammaproteobacteria	Burkholderiales	Methylophilaceae	Methylotenera	NA	NA	NA	NA	NA	3	1	0	0	0	0	0	0	0	0	0	0	0	0	0	0	0	0	0	0	0	0	0	0	0	0	0	0	0	0	0	0	0	0	0	0	0
ASV100	d__Bacteria; p__Bacteroidota; c__Bacteroidia; o__Cytophagales; f__Spirosomataceae; g__Arcicella; s__	Bacteria	Bacteroidota	Bacteroidia	Cytophagales	Spirosomaceae	Arcicella	NA	NA	NA	NA	NA	3	4	2	6.69984e-18	0	0	0	0	0	0	0	0	0	0	0	0	0	0	0	0	0	0	0	0	0	0	0	0	0	0	0	0	0	0	0	0	0
ASV131	d__Bacteria; p__Bacteroidota; c__Bacteroidia; o__Cytophagales; f__Spirosomataceae; g__Emticicia; s__	Bacteria	Bacteroidota	Bacteroidia	Cytophagales	Spirosomaceae	Emticicia	NA	NA	NA	NA	NA	3	12	37	0	0	0	0	0	0	0	0	0	0	0	0	0	0	0	0	0	0	0	0	0	0	0	0	0	0	0	0	0	0	0	0	0	0
ASV1509	d__Bacteria; p__Pseudomonadota; c__Gammaproteobacteria; o__Burkholderiales; f__; g__; s__	Bacteria	Proteobacteria	Gammaproteobacteria	Burkholderiales	Oxalobacteraceae	CM1G08	NA	NA	NA	NA	NA	3	8	98	0	0	0	0	0	0	0	0	0	0	0	0	0	0	0	0	0	0	0	0	0	0	0	0	0	0	0	0	0	0	0	0	0	0
ASV1823	d__Bacteria; p__Verrucomicrobiota; c__Verrucomicrobiia; o__Verrucomicrobiales; f__Akkermansiaceae; g__Luteolibacter; s__	Bacteria	Verrucomicrobiota	Verrucomicrobiae	Verrucomicrobiales	Rubritaleaceae	Luteolibacter	NA	NA	NA	NA	NA	3	1	0	0	0	0	0	0	0	0	0	0	0	0	0	0	0	0	0	0	0	0	0	0	0	0	0	0	0	0	0	0	0	0	0	0	0
ASV350	d__Bacteria; p__Bacteroidota; c__Bacteroidia; o__Flavobacteriales; f__Flavobacteriaceae; g__Flavobacterium; s__	Bacteria	Bacteroidota	Bacteroidia	Flavobacteriales	Flavobacteriaceae	Flavobacterium	NA	NA	NA	NA	NA	3	16	166	0	0	0	0	0	0	0	0	0	0	0	0	0	0	0	0	0	0	0	0	0	0	0	0	0	0	0	0	0	0	0	0	0	0
ASV816	d__Bacteria; p__Pseudomonadota; c__Alphaproteobacteria; o__Rhodobacterales; f__Rhodobacteraceae; g__Cereibacter; s__	Bacteria	Proteobacteria	Alphaproteobacteria	Rhodobacterales	Rhodobacteraceae	Cereibacter	NA	NA	NA	NA	NA	3	6	172	0	0	0	0	0	0	0	0	0	0	0	0	0	0	0	0	0	0	0	0	0	0	0	0	0	0	0	0	0	0	0	0	0	0
ASV991	d__Bacteria; p__Pseudomonadota; c__Gammaproteobacteria; o__Burkholderiales; f__Burkholderiaceae; g__Telluria; s__	Bacteria	Proteobacteria	Gammaproteobacteria	Burkholderiales	Oxalobacteraceae	Massilia	NA	NA	NA	NA	NA	3	12	216	0	0	0	0	0	0	0	0	0	0	0	0	0	0	0	0	0	0	0	0	0	0	0	0	0	0	0	0	0	0	0	0	0	0
ASV1151	d__Bacteria; p__Pseudomondota; c__Alphaproteobacteria; o__; f__; g__; s__	Bacteria	Proteobacteria	Alphaproteobacteria	NA	NA	NA	NA	NA	NA	NA	NA	3	7	326	0	0	0	0	0	0	0	0	0	0	0	0	0	0	0	0	0	0	0	0	0	0	0	0	0	0	0	0	0	0	0	0	0	0
ASV760	d__Bacteria; p__Bacteroidota; c__Bacteroidia; o__Flavobacteriales; f__Flavobacteriaceae; g__Flavobacterium; s__	Bacteria	Bacteroidota	Bacteroidia	Flavobacteriales	Flavobacteriaceae	Flavobacterium	NA	NA	NA	NA	NA	3	2	0	0	0	0	0	0	0	0	0	0	0	0	0	0	0	0	0	0	0	0	0	0	0	0	0	0	0	0	0	0	0	0	0	0	0
ASV822	d__Bacteria; p__Bacteroidota; c__Bacteroidia; o__Cytophagales; f__Leadbetterellaceae; g__Fluviimonas; s__	Bacteria	Bacteroidota	Bacteroidia	Cytophagales	Spirosomaceae	Fluviimonas	NA	NA	NA	NA	NA	3	23	1556	0	0	0	0	0	0	0	0	0	0	0	0	0	0	0	0	0	0	0	0	0	0	0	0	0	0	0	0	0	0	0	0	0	0
ASV1172	d__Bacteria; p__Bacteroidota; c__Bacteroidia; o__Chitinophagales; f__Saprospiraceae; g__; s__	Bacteria	Bacteroidota	Bacteroidia	Chitinophagales	Saprospiraceae	NA	NA	NA	NA	NA	NA	3	7	2094	0	0	0	0	0	0	0	0	0	0	0	0	0	0	0	0	0	0	0	0	0	0	0	0	0	0	0	0	0	0	0	0	0	0
ASV549	d__Bacteria; p__Pseudomonadota; c__Gammaproteobacteria; o__Burkholderiales; f__Burkholderiaceae; g__; s__	Bacteria	Proteobacteria	Gammaproteobacteria	Burkholderiales	Comamonadaceae	NA	NA	NA	NA	NA	NA	3	13	136	0	0	0	0	0	0	0	0	0	0	0	0	0	0	0	0	0	0	0	0	0	0	0	0	0	0	0	0	0	0	0	0	0	0
ASV1000	d__Bacteria; p__Bacteroidota; c__Bacteroidia; o__Chitinophagales; f__Chitinophagaceae; g__; s__	Bacteria	Bacteroidota	Bacteroidia	Chitinophagales	Chitinophagaceae	NA	NA	NA	NA	NA	NA	3	8	17	0	0	0	0	0	0	0	0	0	0	0	0	0	0	0	0	0	0	0	0	0	0	0	0	0	0	0	0	0	0	0	0	0	0
ASV1568	d__Bacteria; p__Pseudomonadota; c__Gammaproteobacteria; o__Burkholderiales; f__; g__; s__	Bacteria	Proteobacteria	Gammaproteobacteria	Burkholderiales	Oxalobacteraceae	CM1G08	NA	NA	NA	NA	NA	3	8	145	0	0	0	0	0	0	0	0	0	0	0	0	0	0	0	0	0	0	0	0	0	0	0	0	0	0	0	0	0	0	0	0	0	0
ASV185	d__Bacteria; p__Bacteroidota; c__Bacteroidia; o__Flavobacteriales; f__Flavobacteriaceae; g__Flavobacterium; s__	Bacteria	Bacteroidota	Bacteroidia	Flavobacteriales	Flavobacteriaceae	Flavobacterium	NA	NA	NA	NA	NA	3	1	0	0	0	0	0	0	0	0	0	0	0	0	0	0	0	0	0	0	0	0	0	0	0	0	0	0	0	0	0	0	0	0	0	0	0
ASV2066	d__Bacteria; p__Bacteroidota; c__Bacteroidia; o__Cytophagales_A; f__Amoebophilaceae; g__Amoebophilus	Bacteria	Bacteroidota	Bacteroidia	Cytophagales	Amoebophilaceae	Candidatus Amoebophilus	NA	NA	NA	NA	NA	3	5	145	0	0	0	0	0	0	0	0	0	0	0	0	0	0	0	0	0	0	0	0	0	0	0	0	0	0	0	0	0	0	0	0	0	0
ASV2971	d__Bacteria; p__Patescibacteriota; c__; o__; f__; g__; s__	Bacteria	Patescibacteria	Parcubacteria	NA	NA	NA	NA	NA	NA	NA	NA	3	8	446	0	0	0	0	0	0	0	0	0	0	0	0	0	0	0	0	0	0	0	0	0	0	0	0	0	0	0	0	0	0	0	0	0	0
ASV2974	d__Bacteria; p__Pseudomonadota; c__Gammaproteobacteria; o__Burkholderiales; f__Burkholderiaceae; g__Parvibium; s__	Bacteria	Proteobacteria	Gammaproteobacteria	Burkholderiales	Alcaligenaceae	Parvibium	NA	NA	NA	NA	NA	3	2	0	0	0	0	0	0	0	0	0	0	0	0	0	0	0	0	0	0	0	0	0	0	0	0	0	0	0	0	0	0	0	0	0	0	0
ASV1449	d__Bacteria; p__Bacillota; c__Bacilli; o__; f__; g__; s__	Bacteria	Firmicutes	Bacilli	Mycoplasmatales	Mycoplasmataceae	Candidatus Bacilloplasma	NA	NA	NA	NA	NA	3	7	1314	0	0	0	0	0	0	0	0	0	0	0	0	0	0	0	0	0	0	0	0	0	0	0	0	0	0	0	0	0	0	0	0	0	0
ASV1883	d__Bacteria; p__Bacteroidota; c__Bacteroidia; o__Flavobacteriales; f__Flavobacteriaceae; g__Flavobacterium; s__	Bacteria	Bacteroidota	Bacteroidia	Flavobacteriales	Flavobacteriaceae	Flavobacterium	NA	NA	NA	NA	NA	3	1	0	0	0	0	0	0	0	0	0	0	0	0	0	0	0	0	0	0	0	0	0	0	0	0	0	0	0	0	0	0	0	0	0	0	0
ASV855	d__Bacteria; p__Bacteroidota; c__Bacteroidia; o__Flavobacteriales; f__Flavobacteriaceae; g__Flavobacterium; s__	Bacteria	Bacteroidota	Bacteroidia	Flavobacteriales	Flavobacteriaceae	Flavobacterium	NA	NA	NA	NA	NA	3	1	0	0	0	0	0	0	0	0	0	0	0	0	0	0	0	0	0	0	0	0	0	0	0	0	0	0	0	0	0	0	0	0	0	0	0
ASV432	d__Bacteria; p__Bacteroidota; c__Bacteroidia; o__Flavobacteriales; f__Flavobacteriaceae; g__Flavobacterium; s__	Bacteria	Bacteroidota	Bacteroidia	Flavobacteriales	Flavobacteriaceae	Flavobacterium	NA	NA	NA	NA	NA	3	9	121	0	0	0	0	0	0	0	0	0	0	0	0	0	0	0	0	0	0	0	0	0	0	0	0	0	0	0	0	0	0	0	0	0	0
ASV852	d__Bacteria; p__Pseudomonadota; c__Gammaproteobacteria; o__Burkholderiales; f__; g__; s__	Bacteria	Proteobacteria	Gammaproteobacteria	Burkholderiales	Oxalobacteraceae	NA	NA	NA	NA	NA	NA	3	12	112	0	0	0	0	0	0	0	0	0	0	0	0	0	0	0	0	0	0	0	0	0	0	0	0	0	0	0	0	0	0	0	0	0	0
ASV1490	d__Bacteria; p__Pseudomondota; c__Gammaproteobacteria; o__; f__; g__; s__	Bacteria	Proteobacteria	Gammaproteobacteria	NA	NA	NA	NA	NA	NA	NA	NA	3	22	745	0	0	0	0	0	0	0	0	0	0	0	0	0	0	0	0	0	0	0	0	0	0	0	0	0	0	0	0	0	0	0	0	0	0
ASV468	d__Bacteria; p__Bacteroidota; c__Bacteroidia; o__Flavobacteriales; f__Flavobacteriaceae; g__Flavobacterium; s__	Bacteria	Bacteroidota	Bacteroidia	Flavobacteriales	Flavobacteriaceae	Flavobacterium	NA	NA	NA	NA	NA	3	3	139	0	0	0	0	0	0	0	0	0	0	0	0	0	0	0	0	0	0	0	0	0	0	0	0	0	0	0	0	0	0	0	0	0	0
ASV2267	d__Bacteria; p__Pseudomonadota; c__Alphaproteobacteria; o__Rickettsiales; f__Midichloriaceae; g__; s__	Bacteria	Proteobacteria	Alphaproteobacteria	Rickettsiales	Candidatus Jidaibacter	NA	NA	NA	NA	NA	NA	3	6	30	0	0	0	0	0	0	0	0	0	0	0	0	0	0	0	0	0	0	0	0	0	0	0	0	0	0	0	0	0	0	0	0	0	0
ASV256	d__Bacteria; p__Pseudomonadota; c__Gammaproteobacteria; o__Burkholderiales; f__Burkholderiaceae; g__Hydrogenophaga; s__Hydrogenophaga caeni	Bacteria	Proteobacteria	Gammaproteobacteria	Burkholderiales	Comamonadaceae	Hydrogenophaga	caeni	NA	NA	NA	NA	3	12	95	0	0	0	0	0	0	0	0	0	0	0	0	0	0	0	0	0	0	0	0	0	0	0	0	0	0	0	0	0	0	0	0	0	0
ASV801	d__Bacteria; p__Pseudomonadota; c__Gammaproteobacteria; o__Burkholderiales; f__Burkholderiaceae; g__; s__	Bacteria	Proteobacteria	Gammaproteobacteria	Burkholderiales	Comamonadaceae	NA	NA	NA	NA	NA	NA	3	3	51	0	0	0	0	0	0	0	0	0	0	0	0	0	0	0	0	0	0	0	0	0	0	0	0	0	0	0	0	0	0	0	0	0	0
ASV1483	d__Bacteria; p__Verrucomicrobiota; c__Verrucomicrobiia; o__Verrucomicrobiales; f__Verrucomicrobiaceae; g__; s__	Bacteria	Verrucomicrobiota	Verrucomicrobiae	Verrucomicrobiales	Verrucomicrobiaceae	NA	NA	NA	NA	NA	NA	3	7	286	0	0	0	0	0	0	0	0	0	0	0	0	0	0	0	0	0	0	0	0	0	0	0	0	0	0	0	0	0	0	0	0	0	0
ASV1634	d__Bacteria; p__Pseudomonadota; c__Alphaproteobacteria; o__Rhodobacterales; f__Rhodobacteraceae; g__Amaricoccus; s__	Bacteria	Proteobacteria	Alphaproteobacteria	Rhodobacterales	Rhodobacteraceae	Amaricoccus	NA	NA	NA	NA	NA	3	1	0	0	0	0	0	0	0	0	0	0	0	0	0	0	0	0	0	0	0	0	0	0	0	0	0	0	0	0.000106118	0	0	0	0	0	0	0
ASV199	d__Bacteria; p__Bacteroidota; c__Bacteroidia; o__Chitinophagales; f__Chitinophagaceae; g__Sediminibacterium; s__	Bacteria	Bacteroidota	Bacteroidia	Chitinophagales	Chitinophagaceae	Sediminibacterium	NA	NA	NA	NA	NA	3	11	495	0	0	0	0	0	0	0	0	0	0	0	0	0	0	0	0	0	0	0	0	0	0	0	0	0	0	0	0	0	0	0	0	0	0
ASV67	d__Bacteria; p__Pseudomonadota; c__Gammaproteobacteria; o__Burkholderiales; f__Burkholderiaceae; g__Rhodoferax; s__	Bacteria	Proteobacteria	Gammaproteobacteria	Burkholderiales	Comamonadaceae	Rhodoferax	NA	NA	NA	NA	NA	3	7	89	0	0	0	0	0	0	0	0	0	0	0	0	0	0	0	0	0	0	0	0	0	0	0	0	0	0	0	0	0	0	0	0	0	0
ASV790	d__Bacteria; p__Planctomycetota; c__; o__; f__; g__; s__	Bacteria	Planctomycetota	vadinHA49	NA	NA	NA	NA	NA	NA	NA	NA	3	6	72	0	0	0	0	0	0	0	0	0	0	0	0	0	0	0	0	0	0	0	0	0	0	0	0	0	0	0	0	0	0	0	0	0	0
ASV1396	d__Bacteria; p__Planctomycetota; c__; o__; f__; g__; s__	Bacteria	Planctomycetota	vadinHA49	NA	NA	NA	NA	NA	NA	NA	NA	3	2	0	0	0	0	0	0	0	0	0	0	0	0	0	0	0	0	0	0	0	0	0	0	0	0	0	0	0	0	0	0	0	0	0	0	0
ASV1068	d__Bacteria; p__Bacteroidota; c__Bacteroidia; o__Chitinophagales; f__Saprospiraceae; g__Haliscomenobacter; s__	Bacteria	Bacteroidota	Bacteroidia	Chitinophagales	Saprospiraceae	Haliscomenobacter	NA	NA	NA	NA	NA	3	1	0	0	0	0	0	0	0	0	0	0	0	0	0	0	0	0	0	0	0	0	0	0	0	0	0	0	0	0	0	0	0	0	0	0	0
ASV26	d__Bacteria; p__Bacteroidota; c__Bacteroidia; o__Flavobacteriales; f__Flavobacteriaceae; g__Flavobacterium; s__	Bacteria	Bacteroidota	Bacteroidia	Flavobacteriales	Flavobacteriaceae	Flavobacterium	NA	NA	NA	NA	NA	3	3	0	0	0	0	0	0	0	0	0	0	0	0	0	0	0	0	0	0	0	0	0	0	0	0	0	0	0	0	0	0	0	0	0	0	0
ASV33	d__Bacteria; p__Bacteroidota; c__Bacteroidia; o__Flavobacteriales; f__Flavobacteriaceae; g__Flavobacterium; s__	Bacteria	Bacteroidota	Bacteroidia	Flavobacteriales	Flavobacteriaceae	Flavobacterium	NA	NA	NA	NA	NA	3	2	0	1.00498e-17	0	0	0	0	0	0	0	0	0	0	0	0	0	0	0	0	0	0	0	0	0	0	0	0	0	0	0	0	0	0	0	0	0
ASV1089	d__Bacteria; p__Patescibacteriota; c__Minisyncoccia; o__UBA9973; f__; g__; s__	Bacteria	Patescibacteria	Parcubacteria	Candidatus Nomurabacteria	NA	NA	NA	NA	NA	NA	NA	3	4	0	0	0	0	0	0	0	0	0	0	0	0	0	0	0	0	0	0	0	0	0	0	0	0	0	0	0	0	0	0	0	0	0	0	0
ASV84	d__Bacteria; p__Pseudomonadota; c__Gammaproteobacteria; o__Burkholderiales; f__Burkholderiaceae; g__Roseateles; s__	Bacteria	Proteobacteria	Gammaproteobacteria	Burkholderiales	Comamonadaceae	Roseateles	NA	NA	NA	NA	NA	3	2	0	0	0	0	0.00214544	0.00101524	0	0	0	0.000384481	0	0	0	0.000750458	0	0	0	0	0	0	0	0	0	0	0	0	0	0	0	0	0	0	0.00134144	0.000722169	0
ASV48	d__Bacteria; p__Pseudomonadota; c__Alphaproteobacteria; o__Caulobacterales; f__Caulobacteraceae; g__Brevundimonas; s__	Bacteria	Proteobacteria	Alphaproteobacteria	Caulobacterales	Caulobacteraceae	Brevundimonas	NA	NA	NA	NA	NA	3	3	0	0	0	0	0	0	0	0	0	0	0	0	0	0	0	0	0	0	0	0	0	0	0	0	0	0	0	7.42824e-05	0	0	0	0	0	7.40686e-05	0
ASV1553	d__Bacteria; p__Bacteroidota; c__Bacteroidia; o__Cytophagales; f__Spirosomataceae; g__Emticicia; s__	Bacteria	Bacteroidota	Bacteroidia	Cytophagales	Spirosomaceae	Emticicia	NA	3	3	0	2.65911e-17	3	8	35	0	0	0	0	0	0	0	0	0	0	0	0	0	0	0	0	0	0	0	0	0	0	0	0	0	0	0	0	0	0	0	0	0	0
ASV923	d__Bacteria; p__Planctomycetota; c__; o__; f__; g__; s__	Bacteria	Planctomycetota	vadinHA49	NA	NA	NA	NA	3	1	0	9.97166e-18	3	1	0	0	0	0	0	0	0	0	0	0	0	0	0	0	0	0	0	0	0	0	0	0	0	0	0	0	0	0	0	0	0	0	0	0	0
ASV1561	d__Bacteria; p__Pseudomonadota; c__Gammaproteobacteria; o__Burkholderiales; f__Burkholderiaceae; g__; s__	Bacteria	Proteobacteria	Gammaproteobacteria	Burkholderiales	Comamonadaceae	NA	NA	3	6	35	4.65344e-17	3	14	643	0	0	0	0	0	0	0	0	0	0	0	0	0	0	0	0	0	0	0	0	0	0	0	0	0	0	0	0	0	0	0	0	0	0
ASV378	d__Bacteria; p__Pseudomonadota; c__Gammaproteobacteria; o__Burkholderiales; f__Burkholderiaceae; g__Limnohabitans; s__	Bacteria	Proteobacteria	Gammaproteobacteria	Burkholderiales	Comamonadaceae	Limnohabitans	NA	3	1	0	8.30972e-19	3	1	0	0	0	0	0	0	0	0	0	0	0	0	0	0	0	0	0	0	0	0	0	0	0	0	0	0	0	0	0	0	0	0	0	0	0
ASV1131	d__Bacteria; p__Bacteroidota; c__Bacteroidia; o__Chitinophagales; f__Saprospiraceae; g__; s__	Bacteria	Bacteroidota	Bacteroidia	Chitinophagales	Saprospiraceae	NA	NA	3	12	7	1.1966e-16	3	23	1007	0	0	0	0	0	0	0	0	0	0	0	0	0	0	0	0	0	0	0	0	0	0	0	0	0	0	0	0	0	0	0	0	0	0
ASV602	d__Bacteria; p__Pseudomonadota; c__Gammaproteobacteria; o__Xanthomonadales; f__Xanthomonadaceae; g__Arenimonas; s__	Bacteria	Proteobacteria	Gammaproteobacteria	Xanthomonadales	Xanthomonadaceae	Arenimonas	NA	3	6	6	3.98866e-17	3	7	111	0	0	0	0	0	0	0	0	0	0	0	0	0	0	0	0	0	0	0	0	0	0	0	0	0	0	0	0	0	0	0	0	0	0
ASV716	d__Bacteria; p__Bdellovibrionota_B; c__Oligoflexia; o__Silvanigrellales; f__Silvanigrellaceae; g__Silvanigrella; s__	Bacteria	Bdellovibrionota	Oligoflexia	Silvanigrellales	Silvanigrellaceae	Silvanigrella	NA	3	11	25	7.97733e-17	3	11	29	0	0	0	0	0	0	0	0	0	0	0	0	0	0	0	0	0	0	0	0	0	0	0	0	0	0	0	0	0	0	0	0	0	0
[truncated: 370 more rows]
[truncated: 156 more columns]

## Sheet: Supplementary_Table_S8
Results of FAPROTAX analysis
	Main Modules
Assigned function	1a	1b	2	3	4	5	6
chemoheterotrophy	0.25	0.26	0.48	0.51	0.57	0.49	0.24
aerobic_chemoheterotrophy	0.14	0.26	0.41	0.49	0.43	0.33	0.21
anaerobic_chemoheterotrophy	0.11	0.01	0.07	0.02	0.14	0.16	0.03
[truncated: 34 more rows]
